# Supplementary material for: Metal 3D printing technology for functional integration of catalytic system
Source: Nat Commun. 2020 Aug 14;11:4098. doi: 10.1038/s41467-020-17941-8 (PMC7428005; doi:10.1038/s41467-020-17941-8)
Supplement: Supplementary file 5 — Source Data [file 41467_2020_17941_MOESM5_ESM.xls]

## Sheet: Fig. 2
Fig. 2b								Fig. 2c								Fig. 2d								Fig. 2e
Fe-SCR for Fischer-Tropsch synthesis								Fe-SCR for CO2 hydrogenation								Co-SCR for Fischer-Tropsch synthesis								Ni-SCR for CO2 reforming of CH4
Pressure (MPa)	CO conv. (%)	CO2 select. (%)	CH4 select. (%)	C2-4 select. (%)	C5+ select. (%)			Temperature (K)	CO2 conv. (%)	CO select. (%)	CH4 select. (%)	C2-4 select. (%)	C5+ select. (%)			Temperature (K)	CO conv. (%)	CO2 select. (%)	CH4 select. (%)	C2-4 select. (%)	C5+ select. (%)			Temperature (K)	CO conv. (%)	CO2 conv. (%)	H2/CO ratio
0.5	47	25	30	39	31			543	14	35	38	46	16			523	11	4.2	33	29	38			873	0.8	2.4	0.1
1	69	20	21	34	45			563	19	24	25	38	37			533	14	3.8	16	19	65			923	3.4	5.5	0.2
2	77	18	19	34	47			573	23	20	31	36	33			543	21	3.9	24	19	57			973	7.4	12	0.3
3	87	17	17	32	51			583	25	18	41	38	21			553	29	3.8	27	25	48			1023	23	29	0.6
5	92	14	15	28	57			593	28	14	45	40	15			563	43	4.5	37	27	36			1073	65	71	0.8
																573	52	8.2	43	29	28

## Sheet: Fig. 4
Fig. 4a							Fig. 4b						Fig. 4c								Fig. 4d
CO conversion, Cole/Cn ratio and Ciso/Cn ratio of the Co-SCRs							hydrocarbon distribution of the Co-SCRs						fuel selectivity of gasoline (C5-11), jet fuel (C8-16) and diesel fuel (C10-20)								chain growth probability (α) of the Co-SCRs
Sample	CO conv. (%)	CO2 select. (%)	Cole/Cn	Ciso/Cn			Sample	CH4 (%)	C2-4 (%)	C5+ (%)			Sample	Gasoline (%)	Jet fuel (%)	Diesel fuel (%)					Carbon number	ASF (α = 0.57) )(lnWn/n)	Co-SCR-1 (α = 0.57) (lnWn/n)	ASF (α = 0.73) (lnWn/n)	Co-SCR-3 (α = 0.73) (lnWn/n)	ASF (α = 0.86) (lnWn/n)	Co-SCR-6 (α = 0.86) (lnWn/n)
Co-SCR-1	13	1.6	0.2	0.4			Co-SCR-1	24	28	48			Co-SCR-1	45	13	6.1					1	-1.83258	-1.41778	-2.61867	-1.71145	-3.93223	-2.25983
Co-SCR-2	12	3.2	0.2	0.5			Co-SCR-2	21	21	58			Co-SCR-3	53	30	16					2	-2.34341	-3.21034	-2.93338	-3.53905	-4.08305	-3.84159
Co-SCR-3	11	4.2	0.1	0.7			Co-SCR-3	18	22	60			Co-SCR-6	44	48	41					3	-2.85423	-3.60077	-3.24809	-3.67771	-4.23387	-3.89442
Co-SCR-4	10	3.4	0.1	0.6			Co-SCR-4	17	20	63											4	-3.36506	-3.50593	-3.5628	-3.87774	-4.38469	-4.13218
Co-SCR	14	3.8	0.1	0.4			Co-SCR	16	19	65											5	-3.87588	-3.45306	-3.87751	-3.91408	-4.53552	-4.3747
Co-SCR-5	10	1.2	0.2	0.4			Co-SCR-5	15	15	70											6	-4.38671	-3.95745	-4.19222	-4.08109	-4.68634	-4.52535
Co-SCR-6	14	3.7	0.2	0.6			Co-SCR-6	10	17	73											7	-4.89754	-4.61345	-4.50693	-4.24906	-4.83716	-4.66029
																					8	-5.40836	-5.13467	-4.82164	-4.53374	-4.98799	-4.82857
																					9	-5.91919	-5.89408	-5.13635	-4.99853	-5.13881	-4.95079
																					10	-6.43001	-6.33583	-5.45106	-5.26778	-5.28963	-5.1233
																					11	-6.94084	-6.60273	-5.76577	-5.7566	-5.44045	-5.23379
																					12	-7.45166	-7.14298	-6.08048	-6.04036	-5.59128	-5.36825
																					13	-7.96249	-7.52848	-6.3952	-6.6531	-5.7421	-5.51746
																					14	-8.47331	-8.05629	-6.70991	-7.17589	-5.89292	-5.65305
																					15	-8.98414	-8.51001	-7.02462	-7.57659	-6.04375	-5.92188
																					16	-9.49497	-9.07194	-7.33933	-8.41928	-6.19457	-6.17667
																					17	-10.0058	-9.52791	-7.65404	-9.42965	-6.34539	-6.45005
																					18	-10.5166	-10.0801	-7.96875		-6.49621	-6.90001
																					19	-11.0274	-10.708	-8.28346		-6.64704	-7.71467
																					20	-11.5383		-8.59817		-6.79786	-8.95357
																					21	-12.0491		-8.91288		-6.94868	-10.4807
																					22	-12.5599		-9.22759		-7.09951
																					23	-13.0708		-9.5423		-7.25033
																					24	-13.5816		-9.85701		-7.40115
																					25	-14.0924		-10.1717		-7.55198
																					26	-14.6032		-10.4864		-7.7028
																					27	-15.1141		-10.8011		-7.85362
																					28	-15.6249		-11.1159		-8.00444
																					29	-16.1357		-11.4306		-8.15527
																					30	-16.6465		-11.7453		-8.30609

## Sheet: Supplementary Figure 5
Supplementary Figure 5
FT performance over the Fe-SCR at different reaction temperatures
Temperature (K)	CO conv. (%)	CO2 select. (%)	CH4 select. (%)	C2-4 select. (%)	C5+ select. (%)
533	11	9.6	56	29	15
553	31	13	28	36	36
573	69	20	21	34	45
593	85	27	30	35	35
613	97	34	41	37	22

## Sheet: Supplementary Figure 6
Supplementary Figure 6
Reusability of the Fe-SCR
Reusability	CO conv. (%)	CH4 select. (%)	C2-4 select. (%)	C5+ select. (%)
1st	67	22	33	45
2nd	69	21	32	47
3rd	67	24	32	44
4th	66	23	31	46
5th	66	23	32	45

## Sheet: Supplementary Figure 7
Supplementary Figure 7b						Supplementary Figure 7d
particle size distribution for the Fe-Powder						particle size distribution for the Fe-Powder-Calcined
Particle size (μm)	Percentage (%)					Particle size (μm)	Percentage (%)
2.5	0					2.5	0
7.5	10.5882					7.5	15.7143
12.5	23.5294					12.5	31.4286
17.5	29.4118					17.5	20.7143
22.5	17.6471					22.5	18.5714
27.5	6.47059					27.5	9.28571
32.5	7.05882					32.5	1.42857
37.5	1.17647					37.5	2.14286
42.5	1.76471					42.5	0.71429
47.5	1.76471					47.5	0
52.5	0					52.5	0
57.5	0.58824					57.5	0

## Sheet: Supplementary Figure 8
Supplementary Figure 8
XRD patterns for the Fe-Powder and Fe-Powder-Calcined
2 Theta (Degree)	Fe-Powder	2 Theta (Degree)	Fe-Powder-Calcined	2 Theta (Degree)	α-Fe2O3 (JCPDS 73-2234)	2 Theta (Degree)	Fe3O4 (JCPDS 88-0866)
5	753	5	1796	24.169	37.5	18.312	12.4
5.02	764	5.02	1771	33.192	100	30.121	30.7
5.04	747	5.04	1862	35.655	75.1	35.479	100
5.06	791	5.06	1780	39.332	2.5	37.113	7.2
5.08	717	5.08	1849	40.895	20.3	43.119	20.2
5.1	819	5.1	1898	43.541	2.2	47.211	0.2
5.12	775	5.12	1825	49.505	34.7	53.495	8.6
5.14	836	5.14	1958	54.124	46	57.026	28.2
5.16	819	5.16	1893	56.199	0.6	62.622	35.5
5.18	838	5.18	2062	57.491	2.7	65.844	0.7
5.2	811	5.2	1998	57.669	7.5	66.899	0.1
5.22	806	5.22	2000	62.489	26.4	71.044	2.7
5.24	815	5.24	2033	64.048	26.6	74.086	6.4
5.26	930	5.26	2097	66.09	0.3	75.089	2.3
5.28	884	5.28	1992	69.674	1.9	79.059	1.9
5.3	901	5.3	2059	72.043	9.4	82.001	0.4
5.32	857	5.32	2074	72.369	2.3	86.861	2.9
5.34	908	5.34	2143	75.269	0.3	89.763	8.6
5.36	945	5.36	2166	75.513	5.5
5.38	936	5.38	2215	77.813	2.3
5.4	968	5.4	2244	78.841	1
5.42	900	5.42	2169	79.55	0.1
5.44	954	5.44	2165	80.647	1.6
5.46	973	5.46	2269	80.799	2.8
5.48	1010	5.48	2205	83.059	4.5
5.5	1006	5.5	2227	84.61	0.3
5.52	1075	5.52	2371	85.009	6.2
5.54	1084	5.54	2316	88.645	6.5
5.56	1102	5.56	2314
5.58	1057	5.58	2349
5.6	1055	5.6	2403
5.62	1018	5.62	2388
5.64	1085	5.64	2441
5.66	1079	5.66	2352
5.68	1052	5.68	2448
5.7	1038	5.7	2395
5.72	1154	5.72	2517
5.74	1170	5.74	2396
5.76	1181	5.76	2573
5.78	1169	5.78	2569
5.8	1177	5.8	2559
5.82	1103	5.82	2624
5.84	1163	5.84	2541
5.86	1191	5.86	2567
5.88	1245	5.88	2627
5.9	1250	5.9	2698
5.92	1231	5.92	2748
5.94	1264	5.94	2677
5.96	1256	5.96	2712
5.98	1271	5.98	2733
6	1297	6	2703
6.02	1276	6.02	2688
6.04	1261	6.04	2728
6.06	1230	6.06	2791
6.08	1364	6.08	2734
6.1	1360	6.1	2761
6.12	1385	6.12	2728
6.14	1349	6.14	2755
6.16	1383	6.16	2731
6.18	1364	6.18	2807
6.2	1346	6.2	2865
6.22	1431	6.22	2927
6.24	1444	6.24	2870
6.26	1376	6.26	2772
6.28	1383	6.28	2796
6.3	1426	6.3	2800
6.32	1493	6.32	2844
6.34	1479	6.34	2852
6.36	1421	6.36	2834
6.38	1439	6.38	2749
6.4	1480	6.4	2717
6.42	1465	6.42	2813
6.44	1494	6.44	2737
6.46	1467	6.46	2717
6.48	1513	6.48	2795
6.5	1509	6.5	2744
6.52	1576	6.52	2828
6.54	1522	6.54	2751
6.56	1521	6.56	2820
6.58	1545	6.58	2772
6.6	1610	6.6	2823
6.62	1564	6.62	2798
6.64	1564	6.64	2765
6.66	1550	6.66	2789
6.68	1515	6.68	2780
6.7	1564	6.7	2850
6.72	1582	6.72	2770
6.74	1668	6.74	2753
6.76	1559	6.76	2794
6.78	1583	6.78	2744
6.8	1586	6.8	2764
6.82	1578	6.82	2889
6.84	1588	6.84	2677
6.86	1607	6.86	2688
6.88	1652	6.88	2861
6.9	1550	6.9	2715
6.92	1509	6.92	2759
6.94	1540	6.94	2764
6.96	1576	6.96	2773
6.98	1638	6.98	2731
7	1646	7	2877
7.02	1560	7.02	2706
7.04	1543	7.04	2869
7.06	1644	7.06	2757
7.08	1608	7.08	2775
7.1	1578	7.1	2775
7.12	1574	7.12	2720
7.14	1613	7.14	2732
7.16	1497	7.16	2769
7.18	1585	7.18	2714
7.2	1509	7.2	2801
7.22	1539	7.22	2770
7.24	1561	7.24	2738
7.26	1569	7.26	2806
7.28	1582	7.28	2856
7.3	1544	7.3	2786
7.32	1507	7.32	2758
7.34	1481	7.34	2771
7.36	1531	7.36	2757
7.38	1536	7.38	2695
7.4	1490	7.4	2709
7.42	1527	7.42	2841
7.44	1521	7.44	2752
7.46	1571	7.46	2769
7.48	1584	7.48	2880
7.5	1494	7.5	2790
7.52	1520	7.52	2787
7.54	1501	7.54	2798
7.56	1534	7.56	2720
7.58	1514	7.58	2750
7.6	1574	7.6	2821
7.62	1509	7.62	2761
7.64	1473	7.64	2781
7.66	1589	7.66	2721
7.68	1545	7.68	2777
7.7	1498	7.7	2719
7.72	1479	7.72	2800
7.74	1548	7.74	2766
7.76	1569	7.76	2705
7.78	1558	7.78	2796
7.8	1451	7.8	2781
7.82	1570	7.82	2761
7.84	1495	7.84	2788
7.86	1493	7.86	2821
7.88	1567	7.88	2797
7.9	1492	7.9	2767
7.92	1503	7.92	2740
7.94	1549	7.94	2728
7.96	1452	7.96	2736
7.98	1486	7.98	2812
8	1495	8	2729
8.02	1469	8.02	2716
8.04	1507	8.04	2772
8.05	1434	8.05	2740
8.08	1510	8.08	2698
8.1	1524	8.1	2827
8.12	1551	8.12	2783
8.14	1471	8.14	2689
8.16	1511	8.16	2860
8.18	1561	8.18	2800
8.2	1539	8.2	2780
8.22	1582	8.22	2727
8.24	1521	8.24	2768
8.26	1506	8.26	2785
8.28	1465	8.28	2774
8.3	1476	8.3	2757
8.32	1544	8.32	2870
8.34	1519	8.34	2847
8.36	1458	8.36	2734
8.38	1479	8.38	2777
8.4	1468	8.4	2847
8.42	1482	8.42	2801
8.44	1474	8.44	2819
8.46	1491	8.46	2802
8.48	1464	8.48	2813
8.5	1568	8.5	2745
8.52	1502	8.52	2798
8.54	1437	8.54	2728
8.55	1545	8.55	2811
8.58	1522	8.58	2800
8.6	1445	8.6	2764
8.62	1530	8.62	2788
8.64	1481	8.64	2845
8.66	1496	8.66	2779
8.68	1514	8.68	2747
8.7	1487	8.7	2869
8.72	1436	8.72	2771
8.74	1449	8.74	2813
8.76	1488	8.76	2658
8.78	1452	8.78	2709
8.8	1454	8.8	2743
8.82	1532	8.82	2755
8.84	1436	8.84	2778
8.86	1475	8.86	2679
8.88	1528	8.88	2809
8.9	1496	8.9	2770
8.92	1399	8.92	2690
8.94	1519	8.94	2812
8.96	1493	8.96	2780
8.98	1534	8.98	2688
9	1523	9	2789
9.02	1525	9.02	2703
9.04	1396	9.04	2739
9.05	1389	9.05	2846
9.08	1483	9.08	2798
9.1	1526	9.1	2630
9.12	1488	9.12	2684
9.14	1483	9.14	2785
9.16	1486	9.16	2752
9.18	1446	9.18	2750
9.2	1478	9.2	2807
9.22	1498	9.22	2798
9.24	1473	9.24	2755
9.26	1462	9.26	2705
9.28	1388	9.28	2779
9.3	1492	9.3	2826
9.32	1487	9.32	2756
9.34	1516	9.34	2703
9.36	1541	9.36	2832
9.38	1458	9.38	2804
9.4	1481	9.4	2855
9.42	1476	9.42	2723
9.44	1451	9.44	2881
9.46	1420	9.46	2794
9.48	1408	9.48	2738
9.5	1373	9.5	2726
9.52	1490	9.52	2752
9.54	1453	9.54	2813
9.55	1411	9.55	2866
9.58	1460	9.58	2783
9.59	1459	9.59	2802
9.62	1423	9.62	2816
9.64	1381	9.64	2796
9.66	1411	9.66	2804
9.68	1444	9.68	2835
9.7	1460	9.7	2718
9.72	1449	9.72	2738
9.74	1541	9.74	2828
9.76	1455	9.76	2705
9.78	1421	9.78	2759
9.8	1452	9.8	2772
9.82	1433	9.82	2808
9.84	1441	9.84	2788
9.86	1370	9.86	2726
9.88	1482	9.88	2811
9.9	1469	9.9	2754
9.92	1527	9.92	2707
9.94	1425	9.94	2744
9.96	1426	9.96	2728
9.98	1457	9.98	2824
10	1461	10	2795
10.02	1545	10.02	2764
10.04	1449	10.04	2817
10.06	1490	10.06	2762
10.08	1500	10.08	2829
10.1	1437	10.1	2791
10.12	1480	10.12	2789
10.14	1471	10.14	2726
10.16	1476	10.16	2756
10.18	1466	10.18	2827
10.2	1452	10.2	2791
10.22	1491	10.22	2732
10.24	1443	10.24	2769
10.26	1489	10.26	2746
10.28	1490	10.28	2782
10.3	1475	10.3	2736
10.32	1459	10.32	2745
10.34	1447	10.34	2733
10.36	1402	10.36	2845
10.38	1432	10.38	2794
10.4	1469	10.4	2684
10.42	1557	10.42	2806
10.44	1513	10.44	2810
10.46	1470	10.46	2768
10.48	1456	10.48	2719
10.5	1485	10.5	2787
10.52	1424	10.52	2806
10.54	1385	10.54	2681
10.56	1434	10.56	2758
10.58	1496	10.58	2803
10.6	1407	10.6	2818
10.62	1444	10.62	2869
10.64	1489	10.64	2749
10.66	1327	10.66	2732
10.68	1459	10.68	2870
10.7	1470	10.7	2739
10.72	1545	10.72	2683
10.74	1450	10.74	2818
10.76	1421	10.76	2833
10.78	1400	10.78	2802
10.8	1441	10.8	2803
10.82	1447	10.82	2684
10.84	1543	10.84	2702
10.86	1478	10.86	2843
10.88	1467	10.88	2766
10.9	1470	10.9	2798
10.92	1506	10.92	2696
10.94	1492	10.94	2817
10.96	1435	10.96	2802
10.98	1433	10.98	2768
11	1439	11	2798
11.02	1457	11.02	2763
11.04	1439	11.04	2730
11.06	1431	11.06	2840
11.08	1537	11.08	2677
11.1	1497	11.1	2810
11.12	1474	11.12	2786
11.14	1489	11.14	2779
11.16	1462	11.16	2767
11.18	1515	11.18	2753
11.2	1439	11.2	2771
11.22	1471	11.22	2807
11.24	1472	11.24	2755
11.26	1439	11.26	2772
11.28	1408	11.28	2760
11.3	1527	11.3	2726
11.32	1455	11.32	2823
11.34	1483	11.34	2800
11.36	1452	11.36	2807
11.38	1471	11.38	2815
11.4	1402	11.4	2817
11.42	1408	11.42	2808
11.44	1473	11.44	2754
11.46	1463	11.46	2728
11.48	1473	11.48	2765
11.5	1461	11.5	2746
11.52	1482	11.52	2698
11.54	1485	11.54	2691
11.56	1468	11.56	2792
11.58	1463	11.58	2805
11.6	1489	11.6	2756
11.62	1465	11.62	2727
11.64	1443	11.64	2802
11.66	1453	11.66	2821
11.68	1485	11.68	2774
11.7	1447	11.7	2727
11.72	1475	11.72	2756
11.74	1512	11.74	2753
11.76	1429	11.76	2782
11.78	1484	11.78	2834
11.8	1490	11.8	2735
11.82	1463	11.82	2706
11.84	1450	11.84	2806
11.86	1434	11.86	2798
11.88	1465	11.88	2759
11.9	1429	11.9	2775
11.92	1460	11.92	2830
11.94	1453	11.94	2810
11.96	1456	11.96	2754
11.98	1483	11.98	2676
12	1410	12	2796
12.02	1410	12.02	2620
12.04	1401	12.04	2787
12.06	1450	12.06	2682
12.08	1453	12.08	2714
12.1	1484	12.1	2809
12.12	1506	12.12	2770
12.14	1407	12.14	2811
12.16	1429	12.16	2809
12.18	1387	12.18	2818
12.2	1465	12.2	2825
12.22	1510	12.22	2797
12.24	1420	12.24	2754
12.26	1417	12.26	2779
12.28	1461	12.28	2853
12.3	1393	12.3	2743
12.32	1460	12.32	2822
12.34	1420	12.34	2799
12.36	1442	12.36	2831
12.38	1550	12.38	2728
12.4	1410	12.4	2836
12.42	1506	12.42	2701
12.44	1464	12.44	2839
12.46	1442	12.46	2778
12.48	1432	12.48	2749
12.5	1497	12.5	2896
12.52	1492	12.52	2803
12.54	1421	12.54	2692
12.56	1447	12.56	2828
12.58	1478	12.58	2740
12.6	1420	12.6	2788
12.62	1509	12.62	2779
12.64	1442	12.64	2738
12.66	1461	12.66	2748
12.68	1459	12.68	2747
12.7	1459	12.7	2801
12.72	1403	12.72	2742
12.74	1445	12.74	2787
12.76	1486	12.76	2770
12.78	1441	12.78	2777
12.8	1477	12.8	2860
12.82	1439	12.82	2734
12.84	1455	12.84	2807
12.86	1394	12.86	2749
12.88	1431	12.88	2835
12.9	1452	12.9	2755
12.92	1477	12.92	2818
12.94	1509	12.94	2772
12.96	1425	12.96	2789
12.98	1497	12.98	2680
13	1423	13	2722
13.02	1440	13.02	2776
13.04	1463	13.04	2754
13.06	1485	13.06	2779
13.08	1476	13.08	2806
13.1	1437	13.1	2683
13.12	1411	13.12	2777
13.14	1432	13.14	2733
13.16	1441	13.16	2741
13.18	1531	13.18	2805
13.2	1484	13.2	2878
13.22	1468	13.22	2760
13.24	1467	13.24	2795
13.26	1488	13.26	2863
13.28	1452	13.28	2768
13.3	1456	13.3	2772
13.32	1419	13.32	2684
13.34	1431	13.34	2655
13.36	1397	13.36	2682
13.38	1450	13.38	2816
13.4	1490	13.4	2784
13.42	1461	13.42	2864
13.44	1464	13.44	2779
13.46	1437	13.46	2714
13.48	1454	13.48	2801
13.5	1457	13.5	2750
13.52	1474	13.52	2793
13.54	1412	13.54	2733
13.56	1469	13.56	2747
13.58	1448	13.58	2783
13.6	1504	13.6	2793
13.62	1432	13.62	2727
13.64	1471	13.64	2752
13.66	1488	13.66	2705
13.68	1427	13.68	2802
13.7	1470	13.7	2792
13.72	1375	13.72	2708
13.74	1453	13.74	2826
13.76	1446	13.76	2693
13.78	1441	13.78	2831
13.8	1462	13.8	2770
13.82	1512	13.82	2665
13.84	1418	13.84	2783
13.86	1495	13.86	2699
13.88	1509	13.88	2706
13.9	1499	13.9	2812
13.92	1388	13.92	2819
13.94	1473	13.94	2816
13.96	1547	13.96	2742
13.98	1508	13.98	2678
14	1535	14	2788
14.02	1448	14.02	2820
14.04	1435	14.04	2767
14.06	1398	14.06	2726
14.08	1496	14.08	2795
14.1	1524	14.1	2789
14.12	1427	14.12	2594
14.14	1459	14.14	2766
14.16	1538	14.16	2716
14.18	1579	14.18	2683
14.2	1435	14.2	2762
14.22	1457	14.22	2750
14.24	1483	14.24	2709
14.26	1503	14.26	2812
14.28	1447	14.28	2846
14.3	1479	14.3	2757
14.32	1526	14.32	2729
14.34	1441	14.34	2842
14.36	1428	14.36	2788
14.38	1456	14.38	2724
14.4	1418	14.4	2735
14.42	1489	14.42	2786
14.44	1453	14.44	2738
14.46	1448	14.46	2685
14.48	1485	14.48	2652
14.5	1410	14.5	2787
14.52	1439	14.52	2710
14.54	1351	14.54	2775
14.56	1467	14.56	2741
14.58	1443	14.58	2691
14.6	1505	14.6	2765
14.62	1404	14.62	2780
14.64	1430	14.64	2689
14.66	1466	14.66	2706
14.68	1448	14.68	2747
14.7	1507	14.7	2777
14.72	1520	14.72	2797
14.74	1450	14.74	2817
14.76	1481	14.76	2738
14.78	1470	14.78	2869
14.8	1506	14.8	2763
14.82	1436	14.82	2787
14.84	1436	14.84	2632
14.86	1453	14.86	2775
14.88	1511	14.88	2734
14.9	1403	14.9	2734
14.92	1527	14.92	2720
14.94	1430	14.94	2647
14.96	1432	14.96	2709
14.98	1530	14.98	2607
15	1478	15	2792
15.02	1442	15.02	2722
15.04	1449	15.04	2691
15.06	1435	15.06	2801
15.08	1473	15.08	2755
15.1	1418	15.1	2718
15.12	1412	15.12	2781
15.14	1472	15.14	2711
15.16	1458	15.16	2776
15.18	1528	15.18	2766
15.2	1457	15.2	2649
15.22	1499	15.22	2776
15.24	1448	15.24	2709
15.26	1435	15.26	2748
15.28	1451	15.28	2673
15.3	1503	15.3	2746
15.32	1448	15.32	2709
15.34	1411	15.34	2753
15.36	1367	15.36	2723
15.38	1484	15.38	2762
15.4	1475	15.4	2712
15.42	1438	15.42	2747
15.44	1459	15.44	2787
15.46	1449	15.46	2741
15.48	1486	15.48	2726
15.5	1488	15.5	2694
15.52	1506	15.52	2721
15.54	1446	15.54	2759
15.56	1446	15.56	2753
15.58	1455	15.58	2757
15.6	1487	15.6	2761
15.62	1493	15.62	2769
15.64	1438	15.64	2648
15.66	1520	15.66	2747
15.68	1485	15.68	2639
15.7	1516	15.7	2677
15.72	1540	15.72	2778
15.74	1447	15.74	2750
15.76	1445	15.76	2736
15.78	1494	15.78	2773
15.8	1472	15.8	2786
15.82	1430	15.82	2713
15.84	1482	15.84	2716
15.86	1465	15.86	2839
15.88	1454	15.88	2712
15.9	1408	15.9	2854
15.92	1513	15.92	2662
15.94	1426	15.94	2816
15.96	1525	15.96	2674
15.98	1468	15.98	2622
16	1487	16	2629
16.02	1450	16.02	2743
16.04	1457	16.04	2753
16.06	1458	16.06	2699
16.08	1410	16.08	2689
16.1	1437	16.1	2750
16.12	1446	16.12	2756
16.14	1458	16.14	2696
16.16	1400	16.16	2752
16.18	1453	16.18	2754
16.2	1427	16.2	2791
16.22	1428	16.22	2719
16.24	1523	16.24	2834
16.26	1457	16.26	2813
16.28	1480	16.28	2781
16.3	1460	16.3	2717
16.32	1457	16.32	2744
16.34	1400	16.34	2629
16.36	1407	16.36	2683
16.38	1431	16.38	2670
16.4	1448	16.4	2682
16.42	1482	16.42	2826
16.44	1513	16.44	2730
16.46	1450	16.46	2829
16.48	1486	16.48	2718
16.5	1425	16.5	2716
16.52	1439	16.52	2778
16.54	1428	16.54	2745
16.56	1484	16.56	2779
16.58	1484	16.58	2786
16.6	1378	16.6	2677
16.62	1406	16.62	2661
16.64	1472	16.64	2746
16.66	1417	16.66	2660
16.68	1448	16.68	2702
16.7	1448	16.7	2782
16.72	1411	16.72	2777
16.74	1542	16.74	2710
16.76	1495	16.76	2740
16.78	1477	16.78	2731
16.8	1456	16.8	2776
16.82	1420	16.82	2757
16.84	1444	16.84	2682
16.86	1455	16.86	2682
16.88	1425	16.88	2622
16.9	1407	16.9	2795
16.92	1499	16.92	2750
16.94	1497	16.94	2706
16.96	1493	16.96	2818
16.98	1539	16.98	2647
17	1417	17	2681
17.02	1393	17.02	2792
17.04	1453	17.04	2708
17.06	1450	17.06	2745
17.08	1553	17.08	2730
17.1	1421	17.1	2707
17.12	1506	17.12	2737
17.14	1474	17.14	2741
17.16	1523	17.16	2737
17.18	1517	17.18	2744
17.2	1444	17.2	2655
17.22	1457	17.22	2620
17.24	1456	17.24	2742
17.26	1450	17.26	2738
17.28	1504	17.28	2695
17.3	1472	17.3	2727
17.32	1481	17.32	2768
17.34	1437	17.34	2825
17.36	1434	17.36	2771
17.38	1520	17.38	2750
17.4	1425	17.4	2769
17.42	1494	17.42	2727
17.44	1486	17.44	2718
17.46	1514	17.46	2811
17.48	1463	17.48	2801
17.5	1508	17.5	2821
17.52	1491	17.52	2694
17.54	1472	17.54	2744
17.56	1471	17.56	2654
17.58	1527	17.58	2735
17.6	1460	17.6	2756
17.62	1425	17.62	2735
17.64	1447	17.64	2761
17.66	1484	17.66	2817
17.68	1459	17.68	2713
17.7	1491	17.7	2839
17.72	1492	17.72	2769
17.74	1505	17.74	2732
17.76	1440	17.76	2775
17.78	1538	17.78	2776
17.8	1427	17.8	2773
17.82	1512	17.82	2692
17.84	1425	17.84	2723
17.86	1471	17.86	2626
17.88	1528	17.88	2679
17.9	1468	17.9	2768
17.92	1490	17.92	2809
17.94	1478	17.94	2684
17.96	1475	17.96	2788
17.98	1450	17.98	2721
18	1546	18	2730
18.02	1470	18.02	2638
18.04	1466	18.04	2786
18.06	1405	18.06	2829
18.08	1481	18.08	2821
18.1	1487	18.1	2712
18.12	1496	18.12	2746
18.14	1403	18.14	2841
18.16	1439	18.16	2786
18.18	1438	18.18	2852
18.2	1454	18.2	2778
18.22	1526	18.22	2790
18.24	1502	18.24	2800
18.26	1440	18.26	2863
18.28	1458	18.28	2959
18.3	1459	18.3	2726
18.32	1421	18.32	2873
18.34	1442	18.34	2826
18.36	1413	18.36	2806
18.38	1413	18.38	2823
18.4	1439	18.4	2907
18.42	1544	18.42	2787
18.44	1529	18.44	2838
18.46	1481	18.46	2737
18.48	1458	18.48	2840
18.5	1405	18.5	2758
18.52	1448	18.52	2742
18.54	1485	18.54	2662
18.56	1426	18.56	2770
18.58	1456	18.58	2743
18.6	1499	18.6	2839
18.62	1456	18.62	2775
18.64	1452	18.64	2727
18.66	1510	18.66	2705
18.68	1462	18.68	2767
18.7	1484	18.7	2743
18.72	1440	18.72	2670
18.74	1451	18.74	2725
18.76	1526	18.76	2765
18.78	1434	18.78	2829
18.8	1402	18.8	2702
18.82	1453	18.82	2739
18.84	1364	18.84	2711
18.86	1446	18.86	2669
18.88	1444	18.88	2828
18.9	1477	18.9	2742
18.92	1447	18.92	2756
18.94	1503	18.94	2634
18.96	1527	18.96	2594
18.98	1459	18.98	2675
19	1384	19	2663
19.02	1485	19.02	2664
19.04	1419	19.04	2642
19.06	1436	19.06	2753
19.08	1528	19.08	2658
19.1	1515	19.1	2744
19.12	1496	19.12	2766
19.14	1541	19.14	2618
19.16	1521	19.16	2736
19.18	1494	19.18	2785
19.2	1547	19.2	2695
19.22	1413	19.22	2772
19.24	1438	19.24	2788
19.26	1425	19.26	2690
19.28	1445	19.28	2613
19.3	1500	19.3	2743
19.32	1417	19.32	2686
19.34	1494	19.34	2643
19.36	1433	19.36	2712
19.38	1445	19.38	2736
19.4	1521	19.4	2614
19.42	1427	19.42	2719
19.44	1459	19.44	2780
19.46	1465	19.46	2690
19.48	1506	19.48	2658
19.5	1392	19.5	2751
19.52	1517	19.52	2702
19.54	1463	19.54	2647
19.56	1458	19.56	2668
19.58	1468	19.58	2783
19.6	1531	19.6	2675
19.62	1462	19.62	2782
19.64	1517	19.64	2723
19.66	1547	19.66	2690
19.68	1456	19.68	2750
19.7	1480	19.7	2778
19.72	1458	19.72	2718
19.74	1476	19.74	2631
19.76	1463	19.76	2656
19.78	1419	19.78	2646
19.8	1492	19.8	2647
19.82	1485	19.82	2739
19.84	1471	19.84	2746
19.86	1457	19.86	2722
19.88	1452	19.88	2727
19.9	1461	19.9	2779
19.92	1501	19.92	2711
19.94	1448	19.94	2735
19.96	1472	19.96	2776
19.98	1533	19.98	2678
20	1526	20	2684
20.02	1480	20.02	2794
20.04	1450	20.04	2738
20.06	1439	20.06	2703
20.08	1471	20.08	2760
20.1	1383	20.1	2676
20.12	1497	20.12	2715
20.14	1491	20.14	2736
20.16	1433	20.16	2765
20.18	1488	20.18	2732
20.2	1494	20.2	2740
20.22	1429	20.22	2735
20.24	1423	20.24	2653
20.26	1403	20.26	2749
20.28	1453	20.28	2667
20.3	1429	20.3	2772
20.32	1479	20.32	2703
20.34	1473	20.34	2662
20.36	1423	20.36	2627
20.38	1465	20.38	2762
20.4	1514	20.4	2801
20.42	1449	20.42	2685
20.44	1495	20.44	2759
20.46	1452	20.46	2612
20.48	1476	20.48	2724
20.5	1466	20.5	2729
20.52	1500	20.52	2640
20.54	1502	20.54	2829
20.56	1460	20.56	2659
20.58	1542	20.58	2770
20.6	1448	20.6	2687
20.62	1518	20.62	2761
20.64	1414	20.64	2672
20.66	1468	20.66	2730
20.68	1518	20.68	2625
20.7	1488	20.7	2769
20.72	1434	20.72	2694
20.74	1442	20.74	2688
20.76	1436	20.76	2723
20.78	1445	20.78	2708
20.8	1446	20.8	2652
20.82	1465	20.82	2688
20.84	1483	20.84	2727
20.86	1490	20.86	2672
20.88	1455	20.88	2712
20.9	1519	20.9	2745
20.92	1502	20.92	2711
20.94	1446	20.94	2673
20.96	1474	20.96	2728
20.98	1525	20.98	2779
21	1523	21	2751
21.02	1540	21.02	2689
21.04	1433	21.04	2635
21.06	1472	21.06	2711
21.08	1492	21.08	2712
21.1	1420	21.1	2781
21.12	1503	21.12	2660
21.14	1439	21.14	2677
21.16	1482	21.16	2659
21.18	1542	21.18	2705
21.2	1445	21.2	2713
21.22	1475	21.22	2687
21.24	1534	21.24	2756
21.26	1486	21.26	2711
21.28	1462	21.28	2728
21.3	1455	21.3	2662
21.32	1460	21.32	2696
21.34	1461	21.34	2608
21.36	1485	21.36	2647
21.38	1508	21.38	2778
21.4	1512	21.4	2681
21.42	1499	21.42	2801
21.44	1469	21.44	2770
21.46	1516	21.46	2621
21.48	1485	21.48	2723
21.5	1499	21.5	2728
21.52	1481	21.52	2676
21.54	1531	21.54	2826
21.56	1488	21.56	2751
21.58	1444	21.58	2676
21.6	1482	21.6	2682
21.62	1576	21.62	2694
21.64	1532	21.64	2681
21.66	1518	21.66	2800
21.68	1462	21.68	2703
21.7	1402	21.7	2694
21.72	1484	21.72	2714
21.74	1477	21.74	2646
21.76	1490	21.76	2742
21.78	1508	21.78	2691
21.8	1463	21.8	2824
21.82	1475	21.82	2697
21.84	1424	21.84	2790
21.86	1479	21.86	2673
21.88	1501	21.88	2688
21.9	1523	21.9	2691
21.92	1459	21.92	2688
21.94	1551	21.94	2635
21.96	1473	21.96	2720
21.98	1474	21.98	2633
22	1469	22	2754
22.02	1518	22.02	2717
22.04	1475	22.04	2685
22.06	1489	22.06	2680
22.08	1441	22.08	2651
22.1	1506	22.1	2658
22.12	1409	22.12	2729
22.14	1487	22.14	2701
22.16	1533	22.16	2625
22.18	1504	22.18	2809
22.2	1482	22.2	2797
22.22	1492	22.22	2775
22.24	1484	22.24	2784
22.26	1457	22.26	2740
22.28	1455	22.28	2635
22.3	1477	22.3	2577
22.32	1487	22.32	2749
22.34	1419	22.34	2738
22.36	1472	22.36	2687
22.38	1545	22.38	2795
22.4	1487	22.4	2697
22.42	1466	22.42	2648
22.44	1429	22.44	2735
22.46	1501	22.46	2701
22.48	1480	22.48	2754
22.5	1540	22.5	2643
22.52	1467	22.52	2747
22.54	1492	22.54	2738
22.56	1504	22.56	2665
22.58	1514	22.58	2629
22.6	1489	22.6	2722
22.62	1462	22.62	2744
22.64	1382	22.64	2661
22.66	1452	22.66	2697
22.68	1450	22.68	2612
22.7	1492	22.7	2736
22.72	1508	22.72	2587
22.74	1481	22.74	2659
22.76	1462	22.76	2768
22.78	1501	22.78	2677
22.8	1591	22.8	2576
22.82	1491	22.82	2760
22.84	1453	22.84	2629
22.86	1463	22.86	2724
22.88	1547	22.88	2804
22.9	1481	22.9	2681
22.92	1473	22.92	2693
22.94	1471	22.94	2679
22.96	1446	22.96	2605
22.98	1502	22.98	2711
23	1473	23	2687
23.02	1455	23.02	2673
23.04	1460	23.04	2722
23.06	1481	23.06	2701
23.08	1481	23.08	2615
23.1	1508	23.1	2745
23.12	1465	23.12	2662
23.14	1431	23.14	2629
23.16	1430	23.16	2696
23.18	1442	23.18	2597
23.2	1503	23.2	2754
23.22	1494	23.22	2647
23.24	1517	23.24	2603
23.26	1505	23.26	2698
23.28	1533	23.28	2758
23.3	1473	23.3	2632
23.32	1547	23.32	2665
23.34	1464	23.34	2723
23.36	1519	23.36	2751
23.38	1533	23.38	2734
23.4	1443	23.4	2676
23.42	1405	23.42	2675
23.44	1443	23.44	2673
23.46	1428	23.46	2720
23.48	1530	23.48	2704
23.5	1507	23.5	2700
23.52	1420	23.52	2783
23.54	1506	23.54	2644
23.56	1467	23.56	2638
23.58	1492	23.58	2629
23.6	1385	23.6	2812
23.62	1519	23.62	2694
23.64	1456	23.64	2701
23.66	1465	23.66	2680
23.68	1530	23.68	2670
23.7	1461	23.7	2620
23.72	1510	23.72	2680
23.74	1499	23.74	2713
23.76	1580	23.76	2694
23.78	1437	23.78	2648
23.8	1512	23.8	2700
23.82	1502	23.82	2685
23.84	1504	23.84	2775
23.86	1580	23.86	2761
23.88	1503	23.88	2671
23.9	1463	23.9	2731
23.92	1530	23.92	2683
23.94	1513	23.94	2690
23.96	1469	23.96	2641
23.98	1434	23.98	2722
24	1508	24	2656
24.02	1525	24.02	2794
24.04	1510	24.04	2734
24.06	1513	24.06	2774
24.08	1489	24.08	2930
24.1	1526	24.1	3017
24.12	1420	24.12	3114
24.14	1480	24.14	3082
24.16	1456	24.16	3431
24.18	1518	24.18	3570
24.2	1562	24.2	3502
24.22	1523	24.22	3199
24.24	1503	24.24	3114
24.26	1515	24.26	3028
24.28	1510	24.28	2883
24.3	1525	24.3	2777
24.32	1518	24.32	2816
24.34	1564	24.34	2764
24.36	1577	24.36	2686
24.38	1542	24.38	2692
24.4	1516	24.4	2814
24.42	1521	24.42	2725
24.44	1533	24.44	2732
24.46	1533	24.46	2772
24.48	1464	24.48	2699
24.5	1474	24.5	2677
24.52	1543	24.52	2680
24.54	1420	24.54	2665
24.56	1508	24.56	2724
24.58	1510	24.58	2692
24.6	1501	24.6	2703
24.62	1452	24.62	2670
24.64	1483	24.64	2787
24.66	1505	24.66	2829
24.68	1508	24.68	2644
24.7	1503	24.7	2623
24.72	1493	24.72	2623
24.74	1571	24.74	2663
24.76	1499	24.76	2741
24.78	1480	24.78	2705
24.8	1490	24.8	2687
24.82	1476	24.82	2723
24.84	1533	24.84	2784
24.86	1494	24.86	2717
24.88	1488	24.88	2702
24.9	1527	24.9	2675
24.92	1490	24.92	2636
24.94	1444	24.94	2668
24.96	1512	24.96	2604
24.98	1507	24.98	2683
25	1485	25	2732
25.02	1506	25.02	2671
25.04	1484	25.04	2614
25.06	1492	25.06	2692
25.08	1480	25.08	2650
25.1	1483	25.1	2663
25.12	1515	25.12	2698
25.14	1559	25.14	2693
25.16	1498	25.16	2795
25.18	1507	25.18	2792
25.2	1523	25.2	2747
25.22	1405	25.22	2734
25.24	1508	25.24	2682
25.26	1587	25.26	2675
25.28	1578	25.28	2689
25.3	1523	25.3	2662
25.32	1462	25.32	2801
25.34	1458	25.34	2701
25.36	1532	25.36	2704
25.38	1508	25.38	2733
25.4	1584	25.4	2648
25.42	1538	25.42	2800
25.44	1548	25.44	2801
25.46	1492	25.46	2602
25.48	1532	25.48	2721
25.5	1499	25.5	2707
25.52	1525	25.52	2657
25.54	1533	25.54	2687
25.56	1504	25.56	2647
25.58	1492	25.58	2625
25.6	1552	25.6	2693
25.62	1530	25.62	2702
25.64	1543	25.64	2692
25.66	1514	25.66	2670
25.68	1540	25.68	2727
25.7	1549	25.7	2740
25.72	1468	25.72	2699
25.74	1470	25.74	2629
25.76	1496	25.76	2617
25.78	1502	25.78	2712
25.8	1468	25.8	2647
25.82	1504	25.82	2646
25.84	1521	25.84	2656
25.86	1489	25.86	2637
25.88	1517	25.88	2714
25.9	1619	25.9	2712
25.92	1499	25.92	2663
25.94	1462	25.94	2713
25.96	1451	25.96	2699
25.98	1488	25.98	2694
26	1527	26	2693
26.02	1518	26.02	2654
26.04	1521	26.04	2673
26.06	1518	26.06	2676
26.08	1505	26.08	2649
26.1	1508	26.1	2730
26.12	1511	26.12	2733
26.14	1570	26.14	2664
26.16	1503	26.16	2612
26.18	1508	26.18	2760
26.2	1541	26.2	2622
26.22	1501	26.22	2681
26.24	1504	26.24	2678
26.26	1492	26.26	2740
26.28	1511	26.28	2704
26.3	1532	26.3	2648
26.32	1572	26.32	2695
26.34	1489	26.34	2710
26.36	1495	26.36	2624
26.38	1448	26.38	2646
26.4	1491	26.4	2714
26.42	1521	26.42	2742
26.44	1506	26.44	2679
26.46	1528	26.46	2677
26.48	1581	26.48	2716
26.5	1417	26.5	2732
26.52	1511	26.52	2741
26.54	1530	26.54	2599
26.56	1511	26.56	2704
26.58	1516	26.58	2746
26.6	1536	26.6	2755
26.62	1546	26.62	2703
26.64	1497	26.64	2697
26.66	1463	26.66	2682
26.68	1535	26.68	2771
26.7	1549	26.7	2638
26.72	1524	26.72	2720
26.74	1468	26.74	2701
26.76	1451	26.76	2647
26.78	1499	26.78	2733
26.8	1474	26.8	2597
26.82	1478	26.82	2716
26.84	1453	26.84	2594
26.86	1526	26.86	2661
26.88	1539	26.88	2701
26.9	1507	26.9	2675
26.92	1573	26.92	2737
26.94	1451	26.94	2680
26.96	1521	26.96	2859
26.98	1531	26.98	2793
27	1538	27	2706
27.02	1541	27.02	2778
27.04	1483	27.04	2693
27.06	1557	27.06	2696
27.08	1574	27.08	2750
27.1	1480	27.1	2743
27.12	1559	27.12	2728
27.14	1523	27.14	2647
27.16	1508	27.16	2663
27.18	1533	27.18	2648
27.2	1530	27.2	2681
27.22	1517	27.22	2727
27.24	1553	27.24	2601
27.26	1438	27.26	2717
27.28	1533	27.28	2703
27.3	1559	27.3	2728
27.32	1511	27.32	2743
27.34	1448	27.34	2683
27.36	1557	27.36	2675
27.38	1529	27.38	2650
27.4	1536	27.4	2716
27.42	1577	27.42	2725
27.44	1516	27.44	2651
27.46	1549	27.46	2720
27.48	1543	27.48	2714
27.5	1531	27.5	2770
27.52	1532	27.52	2686
27.54	1550	27.54	2734
27.56	1575	27.56	2787
27.58	1518	27.58	2750
27.6	1492	27.6	2675
27.62	1517	27.62	2708
27.64	1513	27.64	2607
27.66	1522	27.66	2642
27.68	1512	27.68	2706
27.7	1549	27.7	2693
27.72	1539	27.72	2697
27.74	1514	27.74	2636
27.76	1538	27.76	2717
27.78	1540	27.78	2690
27.8	1565	27.8	2683
27.82	1517	27.82	2625
27.84	1457	27.84	2668
27.86	1501	27.86	2688
27.88	1525	27.88	2724
27.9	1518	27.9	2735
27.92	1537	27.92	2734
27.94	1502	27.94	2721
27.96	1525	27.96	2621
27.98	1565	27.98	2653
28	1473	28	2636
28.02	1550	28.02	2672
28.04	1519	28.04	2626
28.06	1529	28.06	2666
28.08	1542	28.08	2720
28.1	1486	28.1	2696
28.12	1519	28.12	2646
28.14	1493	28.14	2670
28.16	1489	28.16	2737
28.18	1465	28.18	2559
28.2	1469	28.2	2718
28.22	1552	28.22	2632
28.24	1540	28.24	2750
28.26	1475	28.26	2738
28.28	1551	28.28	2798
28.3	1449	28.3	2643
28.32	1552	28.32	2670
28.34	1477	28.34	2635
28.36	1579	28.36	2589
28.38	1500	28.38	2634
28.4	1644	28.4	2681
28.42	1574	28.42	2686
28.44	1540	28.44	2729
28.46	1506	28.46	2783
28.48	1545	28.48	2687
28.5	1561	28.5	2718
28.52	1622	28.52	2691
28.54	1511	28.54	2691
28.56	1562	28.56	2713
28.58	1548	28.58	2662
28.6	1499	28.6	2704
28.62	1533	28.62	2611
28.64	1512	28.64	2641
28.66	1500	28.66	2775
28.68	1521	28.68	2684
28.7	1510	28.7	2735
28.72	1562	28.72	2709
28.74	1567	28.74	2602
28.76	1509	28.76	2642
28.78	1534	28.78	2659
28.8	1581	28.8	2677
28.82	1578	28.82	2752
28.84	1581	28.84	2706
28.86	1552	28.86	2680
28.88	1538	28.88	2581
28.9	1516	28.9	2647
28.92	1485	28.92	2738
28.94	1558	28.94	2686
28.96	1570	28.96	2687
28.98	1524	28.98	2618
29	1495	29	2578
29.02	1488	29.02	2706
29.04	1627	29.04	2747
29.06	1580	29.06	2677
29.08	1567	29.08	2728
29.1	1537	29.1	2693
29.12	1563	29.12	2678
29.14	1575	29.14	2657
29.16	1546	29.16	2725
29.18	1511	29.18	2584
29.2	1549	29.2	2627
29.22	1534	29.22	2746
29.24	1560	29.24	2732
29.26	1511	29.26	2714
29.28	1553	29.28	2574
29.3	1517	29.3	2755
29.32	1583	29.32	2710
29.34	1544	29.34	2723
29.36	1533	29.36	2736
29.38	1492	29.38	2661
29.4	1541	29.4	2712
29.42	1517	29.42	2675
29.44	1514	29.44	2670
29.46	1552	29.46	2621
29.48	1523	29.48	2589
29.5	1596	29.5	2557
29.52	1563	29.52	2704
29.54	1553	29.54	2728
29.56	1541	29.56	2692
29.58	1559	29.58	2704
29.6	1533	29.6	2716
29.62	1550	29.62	2662
29.64	1541	29.64	2707
29.66	1556	29.66	2732
29.68	1547	29.68	2733
29.7	1568	29.7	2755
29.72	1488	29.72	2701
29.74	1520	29.74	2705
29.76	1606	29.76	2626
29.78	1553	29.78	2697
29.8	1583	29.8	2750
29.82	1573	29.82	2787
29.84	1462	29.84	2743
29.86	1507	29.86	2767
29.88	1538	29.88	2794
29.9	1513	29.9	2715
29.92	1512	29.92	2858
29.94	1519	29.94	2824
29.96	1571	29.96	2805
29.98	1485	29.98	2820
30	1557	30	2887
30.02	1587	30.02	2909
30.04	1567	30.04	2868
30.06	1592	30.06	2915
30.08	1511	30.08	3054
30.1	1565	30.1	3024
30.12	1533	30.12	3056
30.14	1546	30.14	3088
30.16	1533	30.16	3150
30.18	1544	30.18	2993
30.2	1553	30.2	3080
30.22	1621	30.22	3041
30.24	1492	30.24	2941
30.26	1553	30.26	2977
30.28	1542	30.28	2910
30.3	1562	30.3	2822
30.32	1551	30.32	2815
30.34	1574	30.34	2827
30.36	1581	30.36	2801
30.38	1518	30.38	2765
30.4	1512	30.4	2805
30.42	1500	30.42	2799
30.44	1667	30.44	2696
30.46	1533	30.46	2733
30.48	1560	30.48	2680
30.5	1493	30.5	2811
30.52	1610	30.52	2702
30.54	1540	30.54	2615
30.56	1554	30.56	2664
30.58	1554	30.58	2709
30.6	1506	30.6	2663
30.62	1545	30.62	2620
30.64	1475	30.64	2750
30.66	1570	30.66	2663
30.68	1529	30.68	2702
30.7	1549	30.7	2687
30.72	1520	30.72	2734
30.74	1540	30.74	2674
30.76	1493	30.76	2690
30.78	1533	30.78	2725
30.8	1560	30.8	2695
30.82	1572	30.82	2783
30.84	1534	30.84	2554
30.86	1522	30.86	2703
30.88	1583	30.88	2695
30.9	1601	30.9	2743
30.92	1635	30.92	2711
30.94	1569	30.94	2649
30.96	1582	30.96	2645
30.98	1525	30.98	2616
31	1561	31	2660
31.02	1492	31.02	2702
31.04	1601	31.04	2681
31.06	1519	31.06	2672
31.08	1544	31.08	2778
31.1	1536	31.1	2671
31.12	1601	31.12	2707
31.14	1611	31.14	2611
31.16	1585	31.16	2581
31.18	1588	31.18	2666
31.2	1563	31.2	2654
31.22	1622	31.22	2807
31.24	1586	31.24	2736
31.26	1574	31.26	2729
31.28	1594	31.28	2602
31.3	1538	31.3	2753
31.32	1588	31.32	2694
31.34	1520	31.34	2688
31.36	1532	31.36	2605
31.38	1517	31.38	2651
31.4	1587	31.4	2648
31.42	1553	31.42	2717
31.44	1622	31.44	2715
31.46	1582	31.46	2636
31.48	1543	31.48	2676
31.5	1609	31.5	2729
31.52	1618	31.52	2623
31.54	1527	31.54	2671
31.56	1528	31.56	2780
31.58	1558	31.58	2666
31.6	1544	31.6	2787
31.62	1569	31.62	2683
31.64	1603	31.64	2727
31.66	1571	31.66	2649
31.68	1583	31.68	2699
31.7	1569	31.7	2715
31.72	1570	31.72	2710
31.74	1555	31.74	2734
31.76	1594	31.76	2621
31.78	1614	31.78	2656
31.8	1567	31.8	2704
31.82	1589	31.82	2651
31.84	1594	31.84	2746
31.86	1566	31.86	2759
31.88	1603	31.88	2641
31.9	1589	31.9	2618
31.92	1639	31.92	2716
31.94	1558	31.94	2666
31.96	1613	31.96	2629
31.98	1597	31.98	2732
32	1535	32	2616
32.02	1574	32.02	2685
32.04	1537	32.04	2765
32.06	1547	32.06	2814
32.08	1573	32.08	2605
32.1	1583	32.1	2689
32.12	1591	32.12	2769
32.14	1622	32.14	2693
32.16	1553	32.16	2664
32.18	1588	32.18	2713
32.2	1562	32.2	2770
32.22	1535	32.22	2660
32.24	1625	32.24	2728
32.26	1586	32.26	2704
32.28	1606	32.28	2724
32.3	1588	32.3	2676
32.32	1634	32.32	2719
32.34	1653	32.34	2647
32.36	1524	32.36	2763
32.38	1493	32.38	2772
32.4	1524	32.4	2740
32.42	1594	32.42	2649
32.44	1511	32.44	2620
32.46	1553	32.46	2727
32.48	1593	32.48	2744
32.5	1562	32.5	2751
32.52	1528	32.52	2683
32.54	1473	32.54	2691
32.56	1510	32.56	2708
32.58	1602	32.58	2689
32.6	1588	32.6	2626
32.62	1562	32.62	2606
32.64	1527	32.64	2605
32.66	1572	32.66	2720
32.68	1556	32.68	2712
32.7	1588	32.7	2780
32.72	1628	32.72	2718
32.74	1561	32.74	2680
32.76	1567	32.76	2700
32.78	1618	32.78	2775
32.8	1600	32.8	2717
32.82	1601	32.82	2684
32.84	1578	32.84	2776
32.86	1511	32.86	2674
32.88	1635	32.88	2725
32.9	1570	32.9	2738
32.92	1548	32.92	2784
32.94	1620	32.94	2709
32.96	1590	32.96	2808
32.98	1661	32.98	2805
33	1568	33	2877
33.02	1523	33.02	2897
33.04	1621	33.04	2879
33.06	1618	33.06	2983
33.08	1583	33.08	3121
33.1	1604	33.1	3232
33.12	1571	33.12	3438
33.14	1581	33.14	3866
33.16	1667	33.16	4327
33.18	1587	33.18	4873
33.2	1582	33.2	5276
33.22	1599	33.22	4659
33.24	1625	33.24	4191
33.26	1595	33.26	4071
33.28	1502	33.28	3992
33.3	1533	33.3	3756
33.32	1573	33.32	3252
33.34	1593	33.34	3084
33.36	1585	33.36	2875
33.38	1556	33.38	2808
33.4	1558	33.4	2822
33.42	1632	33.42	2781
33.44	1592	33.44	2758
33.46	1543	33.46	2756
33.48	1658	33.48	2753
33.5	1567	33.5	2845
33.52	1611	33.52	2789
33.54	1567	33.54	2682
33.56	1627	33.56	2731
33.58	1631	33.58	2788
33.6	1607	33.6	2631
33.62	1586	33.62	2786
33.64	1652	33.64	2712
33.66	1665	33.66	2627
33.68	1633	33.68	2710
33.7	1576	33.7	2707
33.72	1534	33.72	2806
33.74	1563	33.74	2796
33.76	1576	33.76	2667
33.78	1566	33.78	2642
33.8	1638	33.8	2736
33.82	1651	33.82	2730
33.84	1663	33.84	2598
33.86	1625	33.86	2770
33.88	1609	33.88	2658
33.9	1619	33.9	2786
33.92	1618	33.92	2739
33.94	1584	33.94	2602
33.96	1559	33.96	2704
33.98	1623	33.98	2760
34	1564	34	2623
34.02	1629	34.02	2625
34.04	1590	34.04	2685
34.06	1581	34.06	2630
34.08	1616	34.08	2581
34.1	1597	34.1	2794
34.12	1545	34.12	2660
34.14	1611	34.14	2674
34.16	1618	34.16	2618
34.18	1562	34.18	2691
34.2	1603	34.2	2793
34.22	1621	34.22	2693
34.24	1629	34.24	2617
34.26	1634	34.26	2650
34.28	1617	34.28	2701
34.3	1641	34.3	2682
34.32	1532	34.32	2683
34.34	1709	34.34	2703
34.36	1597	34.36	2772
34.38	1569	34.38	2839
34.4	1694	34.4	2695
34.42	1551	34.42	2684
34.44	1597	34.44	2679
34.46	1599	34.46	2676
34.48	1575	34.48	2677
34.5	1602	34.5	2768
34.52	1578	34.52	2698
34.54	1601	34.54	2711
34.56	1632	34.56	2674
34.58	1577	34.58	2718
34.6	1591	34.6	2661
34.62	1568	34.62	2715
34.64	1614	34.64	2723
34.66	1537	34.66	2653
34.68	1639	34.68	2732
34.7	1638	34.7	2723
34.72	1598	34.72	2785
34.74	1597	34.74	2712
34.76	1649	34.76	2714
34.78	1644	34.78	2704
34.8	1564	34.8	2734
34.82	1562	34.82	2800
34.84	1594	34.84	2703
34.86	1601	34.86	2762
34.88	1555	34.88	2789
34.9	1622	34.9	2736
34.92	1596	34.92	2746
34.94	1656	34.94	2744
34.96	1524	34.96	2753
34.98	1591	34.98	2830
35	1650	35	2762
35.02	1679	35.02	2870
35.04	1590	35.04	2843
35.06	1579	35.06	2793
35.08	1601	35.08	2823
35.1	1597	35.1	2852
35.12	1583	35.12	2835
35.14	1602	35.14	2939
35.16	1604	35.16	2810
35.18	1610	35.18	2909
35.2	1631	35.2	2854
35.22	1607	35.22	2892
35.24	1667	35.24	2922
35.26	1669	35.26	2985
35.28	1615	35.28	2984
35.3	1630	35.3	3058
35.32	1632	35.32	3054
35.34	1679	35.34	3104
35.36	1593	35.36	3200
35.38	1689	35.38	3339
35.4	1636	35.4	3418
35.42	1610	35.42	3450
35.44	1544	35.44	3686
35.46	1637	35.46	3895
35.48	1684	35.48	4094
35.5	1667	35.5	4132
35.52	1634	35.52	4187
35.54	1588	35.54	4328
35.56	1585	35.56	4183
35.58	1598	35.58	4349
35.6	1602	35.6	4466
35.62	1612	35.62	4687
35.64	1633	35.64	4933
35.66	1608	35.66	4887
35.68	1660	35.68	4594
35.7	1595	35.7	4187
35.72	1602	35.72	3969
35.74	1651	35.74	3931
35.76	1661	35.76	3778
35.78	1602	35.78	3565
35.8	1630	35.8	3180
35.82	1608	35.82	3129
35.84	1589	35.84	3001
35.86	1646	35.86	3054
35.88	1641	35.88	2873
35.9	1656	35.9	2981
35.92	1624	35.92	2885
35.94	1686	35.94	2934
35.96	1610	35.96	2895
35.98	1623	35.98	2823
36	1652	36	2731
36.02	1627	36.02	2775
36.04	1628	36.04	2810
36.06	1596	36.06	2721
36.08	1640	36.08	2750
36.1	1640	36.1	2857
36.12	1587	36.12	2647
36.14	1588	36.14	2770
36.16	1600	36.16	2747
36.18	1591	36.18	2707
36.2	1633	36.2	2732
36.22	1616	36.22	2764
36.24	1621	36.24	2706
36.26	1632	36.26	2738
36.28	1633	36.28	2738
36.3	1652	36.3	2651
36.32	1625	36.32	2608
36.34	1582	36.34	2735
36.36	1592	36.36	2753
36.38	1647	36.38	2719
36.4	1607	36.4	2659
36.42	1643	36.42	2805
36.44	1666	36.44	2759
36.46	1569	36.46	2708
36.48	1630	36.48	2693
36.5	1658	36.5	2742
36.52	1661	36.52	2785
36.54	1584	36.54	2755
36.56	1575	36.56	2722
36.58	1700	36.58	2783
36.6	1622	36.6	2729
36.62	1634	36.62	2665
36.64	1634	36.64	2671
36.66	1618	36.66	2674
36.68	1654	36.68	2696
36.7	1647	36.7	2707
36.72	1605	36.72	2792
36.74	1641	36.74	2695
36.76	1569	36.76	2759
36.78	1624	36.78	2763
36.8	1720	36.8	2737
36.82	1603	36.82	2750
36.84	1606	36.84	2639
36.86	1576	36.86	2742
36.88	1596	36.88	2699
36.9	1695	36.9	2758
36.92	1665	36.92	2813
36.94	1723	36.94	2733
36.96	1650	36.96	2775
36.98	1592	36.98	2739
37	1596	37	2772
37.02	1643	37.02	2791
37.04	1634	37.04	2844
37.06	1585	37.06	2844
37.08	1649	37.08	2721
37.1	1615	37.1	2863
37.12	1618	37.12	2825
37.14	1569	37.14	2733
37.16	1613	37.16	2740
37.18	1720	37.18	2837
37.2	1651	37.2	2885
37.22	1675	37.22	2842
37.24	1626	37.24	2795
37.26	1718	37.26	2732
37.28	1604	37.28	2646
37.3	1685	37.3	2870
37.32	1671	37.32	2783
37.34	1603	37.34	2711
37.36	1647	37.36	2725
37.38	1634	37.38	2712
37.4	1680	37.4	2766
37.42	1662	37.42	2700
37.44	1610	37.44	2742
37.46	1651	37.46	2677
37.48	1566	37.48	2693
37.5	1659	37.5	2741
37.52	1646	37.52	2704
37.54	1640	37.54	2629
37.56	1571	37.56	2706
37.58	1641	37.58	2671
37.6	1704	37.6	2657
37.62	1658	37.62	2700
37.64	1717	37.64	2698
37.66	1663	37.66	2669
37.68	1677	37.68	2660
37.7	1631	37.7	2614
37.72	1571	37.72	2679
37.74	1614	37.74	2701
37.76	1626	37.76	2732
37.78	1650	37.78	2605
37.8	1666	37.8	2669
37.82	1642	37.82	2642
37.84	1618	37.84	2777
37.86	1597	37.86	2686
37.88	1574	37.88	2737
37.9	1657	37.9	2681
37.92	1672	37.92	2641
37.94	1702	37.94	2643
37.96	1617	37.96	2689
37.98	1613	37.98	2613
38	1635	38	2661
38.02	1568	38.02	2755
38.04	1708	38.04	2799
38.06	1597	38.06	2684
38.08	1612	38.08	2719
38.1	1731	38.1	2700
38.12	1732	38.12	2577
38.14	1687	38.14	2704
38.16	1577	38.16	2654
38.18	1652	38.18	2665
38.2	1724	38.2	2719
38.22	1633	38.22	2687
38.24	1583	38.24	2712
38.26	1579	38.26	2586
38.28	1627	38.28	2636
38.3	1724	38.3	2593
38.32	1636	38.32	2611
38.34	1624	38.34	2647
38.36	1628	38.36	2757
38.38	1608	38.38	2641
38.4	1665	38.4	2705
38.42	1576	38.42	2615
38.44	1633	38.44	2591
38.46	1728	38.46	2732
38.48	1648	38.48	2656
38.5	1630	38.5	2732
38.52	1637	38.52	2661
38.54	1630	38.54	2647
38.56	1641	38.56	2687
38.58	1731	38.58	2671
38.6	1683	38.6	2776
38.62	1741	38.62	2670
38.64	1685	38.64	2562
38.66	1681	38.66	2638
38.68	1685	38.68	2680
38.7	1561	38.7	2773
38.72	1611	38.72	2739
38.74	1658	38.74	2806
38.76	1685	38.76	2729
38.78	1651	38.78	2656
38.8	1629	38.8	2764
38.82	1684	38.82	2660
38.84	1626	38.84	2754
38.86	1598	38.86	2680
38.88	1705	38.88	2637
38.9	1665	38.9	2654
38.92	1728	38.92	2663
38.94	1645	38.94	2670
38.96	1734	38.96	2763
38.98	1645	38.98	2652
39	1674	39	2685
39.02	1642	39.02	2652
39.04	1675	39.04	2663
39.06	1641	39.06	2689
39.08	1661	39.08	2723
39.1	1622	39.1	2726
39.12	1615	39.12	2744
39.14	1712	39.14	2687
39.16	1656	39.16	2651
39.18	1648	39.18	2641
39.2	1702	39.2	2607
39.22	1684	39.22	2674
39.24	1617	39.24	2756
39.26	1643	39.26	2651
39.28	1658	39.28	2728
39.3	1647	39.3	2666
39.32	1584	39.32	2707
39.34	1662	39.34	2675
39.36	1631	39.36	2677
39.38	1616	39.38	2718
39.4	1650	39.4	2665
39.42	1692	39.42	2708
39.44	1646	39.44	2638
39.46	1650	39.46	2767
39.48	1637	39.48	2757
39.5	1655	39.5	2731
39.52	1734	39.52	2682
39.54	1637	39.54	2727
39.56	1623	39.56	2688
39.58	1724	39.58	2735
39.6	1552	39.6	2691
39.62	1617	39.62	2733
39.64	1681	39.64	2672
39.66	1631	39.66	2615
39.68	1680	39.68	2721
39.7	1648	39.7	2663
39.72	1588	39.72	2713
39.74	1622	39.74	2676
39.76	1605	39.76	2683
39.78	1605	39.78	2577
39.8	1697	39.8	2790
39.82	1658	39.82	2703
39.84	1610	39.84	2781
39.86	1682	39.86	2702
39.88	1691	39.88	2649
39.9	1675	39.9	2593
39.92	1642	39.92	2675
39.94	1698	39.94	2662
39.96	1664	39.96	2786
39.98	1716	39.98	2641
40	1688	40	2663
40.02	1690	40.02	2639
40.04	1614	40.04	2718
40.06	1664	40.06	2724
40.08	1668	40.08	2725
40.1	1668	40.1	2640
40.12	1658	40.12	2666
40.14	1623	40.14	2663
40.16	1637	40.16	2606
40.18	1751	40.18	2599
40.2	1691	40.2	2625
40.22	1617	40.22	2649
40.24	1694	40.24	2838
40.26	1701	40.26	2730
40.28	1648	40.28	2711
40.3	1684	40.3	2753
40.32	1667	40.32	2678
40.34	1667	40.34	2749
40.36	1671	40.36	2787
40.38	1680	40.38	2713
40.4	1740	40.4	2618
40.42	1637	40.42	2741
40.44	1664	40.44	2607
40.46	1649	40.46	2629
40.48	1700	40.48	2741
40.5	1626	40.5	2782
40.52	1740	40.52	2735
40.54	1698	40.54	2732
40.56	1667	40.56	2716
40.58	1666	40.58	2656
40.6	1634	40.6	2682
40.62	1665	40.62	2730
40.64	1736	40.64	2774
40.66	1673	40.66	2812
40.68	1610	40.68	2716
40.7	1627	40.7	2817
40.72	1731	40.72	2774
40.74	1673	40.74	2764
40.76	1673	40.76	2719
40.78	1658	40.78	2756
40.8	1672	40.8	2778
40.82	1691	40.82	2781
40.84	1652	40.84	2956
40.86	1670	40.86	3094
40.88	1638	40.88	3084
40.9	1653	40.9	3150
40.92	1662	40.92	3093
40.94	1685	40.94	3064
40.96	1633	40.96	2851
40.98	1668	40.98	2925
41	1694	41	2951
41.02	1702	41.02	2875
41.04	1664	41.04	2701
41.06	1645	41.06	2784
41.08	1729	41.08	2751
41.1	1704	41.1	2761
41.12	1703	41.12	2693
41.14	1632	41.14	2817
41.16	1690	41.16	2666
41.18	1728	41.18	2651
41.2	1692	41.2	2726
41.22	1689	41.22	2623
41.24	1717	41.24	2756
41.26	1695	41.26	2695
41.28	1663	41.28	2649
41.3	1665	41.3	2638
41.32	1700	41.32	2646
41.34	1725	41.34	2691
41.36	1647	41.36	2600
41.38	1636	41.38	2711
41.4	1657	41.4	2703
41.42	1677	41.42	2666
41.44	1681	41.44	2688
41.46	1688	41.46	2754
41.48	1670	41.48	2745
41.5	1712	41.5	2756
41.52	1667	41.52	2664
41.54	1684	41.54	2672
41.56	1659	41.56	2653
41.58	1605	41.58	2668
41.6	1726	41.6	2704
41.62	1727	41.62	2610
41.64	1640	41.64	2632
41.66	1610	41.66	2654
41.68	1622	41.68	2653
41.7	1666	41.7	2788
41.72	1768	41.72	2759
41.74	1709	41.74	2711
41.76	1630	41.76	2798
41.78	1674	41.78	2739
41.8	1629	41.8	2685
41.82	1745	41.82	2662
41.84	1745	41.84	2759
41.86	1648	41.86	2722
41.88	1586	41.88	2774
41.9	1627	41.9	2670
41.92	1664	41.92	2722
41.94	1658	41.94	2549
41.96	1657	41.96	2707
41.98	1626	41.98	2712
42	1647	42	2647
42.02	1738	42.02	2678
42.04	1638	42.04	2738
42.06	1698	42.06	2662
42.08	1679	42.08	2765
42.1	1602	42.1	2701
42.12	1636	42.12	2719
42.14	1711	42.14	2749
42.16	1721	42.16	2785
42.18	1674	42.18	2642
42.2	1737	42.2	2765
42.22	1700	42.22	2733
42.24	1639	42.24	2725
42.26	1697	42.26	2668
42.28	1709	42.28	2711
42.3	1760	42.3	2650
42.32	1698	42.32	2654
42.34	1753	42.34	2727
42.36	1682	42.36	2718
42.38	1691	42.38	2690
42.4	1725	42.4	2646
42.42	1778	42.42	2700
42.44	1635	42.44	2730
42.46	1635	42.46	2729
42.48	1675	42.48	2650
42.5	1656	42.5	2732
42.52	1645	42.52	2754
42.54	1761	42.54	2686
42.56	1718	42.56	2721
42.58	1720	42.58	2741
42.6	1686	42.6	2747
42.62	1695	42.62	2776
42.64	1676	42.64	2764
42.66	1661	42.66	2792
42.68	1754	42.68	2661
42.7	1668	42.7	2735
42.72	1703	42.72	2672
42.74	1676	42.74	2648
42.76	1683	42.76	2756
42.78	1657	42.78	2695
42.8	1773	42.8	2767
42.82	1732	42.82	2858
42.84	1716	42.84	2797
42.86	1681	42.86	2752
42.88	1732	42.88	2773
42.9	1747	42.9	2802
42.92	1705	42.92	2822
42.94	1736	42.94	2841
42.96	1719	42.96	2792
42.98	1728	42.98	2754
43	1766	43	2827
43.02	1730	43.02	2811
43.04	1802	43.04	2885
43.06	1754	43.06	2849
43.08	1732	43.08	2957
43.1	1688	43.1	3011
43.12	1735	43.12	2934
43.14	1771	43.14	2912
43.16	1785	43.16	2899
43.18	1743	43.18	3019
43.2	1807	43.2	2952
43.22	1745	43.22	3029
43.24	1834	43.24	3052
43.26	1840	43.26	2953
43.28	1847	43.28	2923
43.3	1771	43.3	2942
43.32	1895	43.32	2913
43.34	1833	43.34	2757
43.36	1847	43.36	2930
43.38	1861	43.38	2868
43.4	1947	43.4	2920
43.42	1878	43.42	2853
43.44	1922	43.44	2892
43.46	1944	43.46	2964
43.48	1899	43.48	2936
43.5	1914	43.5	2958
43.52	1830	43.52	3084
43.54	1925	43.54	3052
43.56	1852	43.56	3082
43.58	1732	43.58	3142
43.6	1801	43.6	3127
43.62	1821	43.62	3175
43.64	1821	43.64	3203
43.66	1824	43.66	3245
43.68	1773	43.68	3200
43.7	1765	43.7	3215
43.72	1782	43.72	3195
43.74	1836	43.74	3159
43.76	1798	43.76	3174
43.78	1846	43.78	3151
43.8	1696	43.8	3125
43.82	1847	43.82	3222
43.84	1780	43.84	3177
43.86	1779	43.86	3294
43.88	1807	43.88	3123
43.9	1777	43.9	3126
43.92	1773	43.92	3136
43.94	1842	43.94	3210
43.96	1841	43.96	3200
43.98	1887	43.98	3086
44	1816	44	3031
44.02	1890	44.02	3105
44.04	1828	44.04	2963
44.06	1928	44.06	3074
44.08	1933	44.08	3076
44.1	1994	44.1	3146
44.12	2005	44.12	3059
44.14	2007	44.14	3126
44.16	2133	44.16	3001
44.18	2213	44.18	2983
44.2	2266	44.2	2915
44.22	2480	44.22	3022
44.24	2607	44.24	3013
44.26	2808	44.26	2958
44.28	2813	44.28	2896
44.3	2970	44.3	2849
44.32	3107	44.32	2949
44.34	3288	44.34	2910
44.36	3524	44.36	2791
44.38	3669	44.38	2933
44.4	3811	44.4	2828
44.42	3920	44.42	2929
44.44	4036	44.44	2881
44.46	4193	44.46	2885
44.48	3980	44.48	2781
44.5	3907	44.5	2822
44.52	3984	44.52	2840
44.54	3820	44.54	2903
44.56	3817	44.56	2777
44.58	3607	44.58	2803
44.6	3542	44.6	2868
44.62	3469	44.62	2786
44.64	3379	44.64	2790
44.66	3015	44.66	2823
44.68	2914	44.68	2783
44.7	2767	44.7	2852
44.72	2681	44.72	2743
44.74	2493	44.74	2844
44.76	2337	44.76	2799
44.78	2410	44.78	2800
44.8	2206	44.8	2752
44.82	2125	44.82	2784
44.84	2101	44.84	2795
44.86	1970	44.86	2807
44.88	2000	44.88	2776
44.9	1955	44.9	2711
44.92	2002	44.92	2679
[truncated: 1,754 more rows]

## Sheet: Supplementary Figure 9
Supplementary Figure 9
XRD patterns for the Fe-Powder-Calcined with different calcination temperatures
2 Theta (Degree)	573 K	2 Theta (Degree)	673 K	2 Theta (Degree)	773 K	2 Theta (Degree)	873 K	2 Theta (Degree)	973 K
10	1461	10	1383	10	1635	10	2795	10	1483
10.02	1545	10.02	1340	10.02	1711	10.02	2764	10.02	1495
10.04	1449	10.04	1355	10.04	1645	10.04	2817	10.04	1526
10.06	1490	10.06	1389	10.06	1668	10.06	2762	10.06	1552
10.08	1500	10.08	1432	10.08	1598	10.08	2829	10.08	1504
10.1	1437	10.1	1421	10.1	1658	10.1	2791	10.1	1515
10.12	1480	10.12	1403	10.12	1646	10.12	2789	10.12	1433
10.14	1471	10.14	1350	10.14	1605	10.14	2726	10.14	1503
10.16	1476	10.16	1360	10.16	1687	10.16	2756	10.16	1521
10.18	1466	10.18	1422	10.18	1583	10.18	2827	10.18	1588
10.2	1452	10.2	1425	10.2	1652	10.2	2791	10.2	1593
10.22	1491	10.22	1421	10.22	1575	10.22	2732	10.22	1547
10.24	1443	10.24	1426	10.24	1655	10.24	2769	10.24	1549
10.26	1489	10.26	1413	10.26	1591	10.26	2746	10.26	1455
10.28	1490	10.28	1372	10.28	1605	10.28	2782	10.28	1495
10.3	1475	10.3	1374	10.3	1642	10.3	2736	10.3	1512
10.32	1459	10.32	1338	10.32	1650	10.32	2745	10.32	1582
10.34	1447	10.34	1399	10.34	1560	10.34	2733	10.34	1492
10.36	1402	10.36	1400	10.36	1611	10.36	2845	10.36	1530
10.38	1432	10.38	1468	10.38	1596	10.38	2794	10.38	1564
10.4	1469	10.4	1380	10.4	1666	10.4	2684	10.4	1447
10.42	1557	10.42	1416	10.42	1661	10.42	2806	10.42	1495
10.44	1513	10.44	1405	10.44	1666	10.44	2810	10.44	1522
10.46	1470	10.46	1335	10.46	1598	10.46	2768	10.46	1531
10.48	1456	10.48	1414	10.48	1675	10.48	2719	10.48	1534
10.5	1485	10.5	1383	10.5	1600	10.5	2787	10.5	1536
10.52	1424	10.52	1400	10.52	1569	10.52	2806	10.52	1534
10.54	1385	10.54	1406	10.54	1638	10.54	2681	10.54	1536
10.56	1434	10.56	1408	10.56	1682	10.56	2758	10.56	1561
10.58	1496	10.58	1353	10.58	1598	10.58	2803	10.58	1529
10.6	1407	10.6	1397	10.6	1566	10.6	2818	10.6	1463
10.62	1444	10.62	1338	10.62	1607	10.62	2869	10.62	1568
10.64	1489	10.64	1424	10.64	1669	10.64	2749	10.64	1487
10.66	1327	10.66	1394	10.66	1584	10.66	2732	10.66	1573
10.68	1459	10.68	1378	10.68	1576	10.68	2870	10.68	1491
10.7	1470	10.7	1405	10.7	1684	10.7	2739	10.7	1548
10.72	1545	10.72	1382	10.72	1597	10.72	2683	10.72	1557
10.74	1450	10.74	1411	10.74	1633	10.74	2818	10.74	1529
10.76	1421	10.76	1382	10.76	1740	10.76	2833	10.76	1587
10.78	1400	10.78	1401	10.78	1581	10.78	2802	10.78	1536
10.8	1441	10.8	1423	10.8	1676	10.8	2803	10.8	1605
10.82	1447	10.82	1408	10.82	1581	10.82	2684	10.82	1513
10.84	1543	10.84	1468	10.84	1607	10.84	2702	10.84	1513
10.86	1478	10.86	1408	10.86	1593	10.86	2843	10.86	1535
10.88	1467	10.88	1398	10.88	1627	10.88	2766	10.88	1567
10.9	1470	10.9	1407	10.9	1614	10.9	2798	10.9	1576
10.92	1506	10.92	1378	10.92	1629	10.92	2696	10.92	1544
10.94	1492	10.94	1416	10.94	1628	10.94	2817	10.94	1571
10.96	1435	10.96	1319	10.96	1606	10.96	2802	10.96	1510
10.98	1433	10.98	1362	10.98	1558	10.98	2768	10.98	1516
11	1439	11	1297	11	1592	11	2798	11	1503
11.02	1457	11.02	1372	11.02	1569	11.02	2763	11.02	1512
11.04	1439	11.04	1396	11.04	1534	11.04	2730	11.04	1528
11.06	1431	11.06	1380	11.06	1635	11.06	2840	11.06	1457
11.08	1537	11.08	1470	11.08	1618	11.08	2677	11.08	1598
11.1	1497	11.1	1346	11.1	1572	11.1	2810	11.1	1525
11.12	1474	11.12	1369	11.12	1613	11.12	2786	11.12	1520
11.14	1489	11.14	1398	11.14	1648	11.14	2779	11.14	1560
11.16	1462	11.16	1320	11.16	1643	11.16	2767	11.16	1531
11.18	1515	11.18	1291	11.18	1638	11.18	2753	11.18	1557
11.2	1439	11.2	1300	11.2	1596	11.2	2771	11.2	1562
11.22	1471	11.22	1443	11.22	1617	11.22	2807	11.22	1489
11.24	1472	11.24	1467	11.24	1625	11.24	2755	11.24	1584
11.26	1439	11.26	1383	11.26	1655	11.26	2772	11.26	1540
11.28	1408	11.28	1387	11.28	1612	11.28	2760	11.28	1506
11.3	1527	11.3	1422	11.3	1691	11.3	2726	11.3	1548
11.32	1455	11.32	1341	11.32	1578	11.32	2823	11.32	1569
11.34	1483	11.34	1408	11.34	1606	11.34	2800	11.34	1567
11.36	1452	11.36	1417	11.36	1607	11.36	2807	11.36	1513
11.38	1471	11.38	1406	11.38	1642	11.38	2815	11.38	1522
11.4	1402	11.4	1455	11.4	1636	11.4	2817	11.4	1557
11.42	1408	11.42	1450	11.42	1568	11.42	2808	11.42	1548
11.44	1473	11.44	1451	11.44	1619	11.44	2754	11.44	1545
11.46	1463	11.46	1367	11.46	1564	11.46	2728	11.46	1577
11.48	1473	11.48	1391	11.48	1672	11.48	2765	11.48	1518
11.5	1461	11.5	1378	11.5	1631	11.5	2746	11.5	1514
11.52	1482	11.52	1415	11.52	1647	11.52	2698	11.52	1613
11.54	1485	11.54	1415	11.54	1618	11.54	2691	11.54	1587
11.56	1468	11.56	1383	11.56	1563	11.56	2792	11.56	1509
11.58	1463	11.58	1459	11.58	1594	11.58	2805	11.58	1524
11.6	1489	11.6	1372	11.6	1638	11.6	2756	11.6	1550
11.62	1465	11.62	1417	11.62	1678	11.62	2727	11.62	1526
11.64	1443	11.64	1391	11.64	1545	11.64	2802	11.64	1480
11.66	1453	11.66	1447	11.66	1574	11.66	2821	11.66	1643
11.68	1485	11.68	1366	11.68	1645	11.68	2774	11.68	1533
11.7	1447	11.7	1343	11.7	1651	11.7	2727	11.7	1527
11.72	1475	11.72	1415	11.72	1605	11.72	2756	11.72	1579
11.74	1512	11.74	1460	11.74	1653	11.74	2753	11.74	1603
11.76	1429	11.76	1388	11.76	1629	11.76	2782	11.76	1512
11.78	1484	11.78	1464	11.78	1565	11.78	2834	11.78	1530
11.8	1490	11.8	1386	11.8	1613	11.8	2735	11.8	1535
11.82	1463	11.82	1401	11.82	1584	11.82	2706	11.82	1591
11.84	1450	11.84	1432	11.84	1706	11.84	2806	11.84	1559
11.86	1434	11.86	1371	11.86	1621	11.86	2798	11.86	1502
11.88	1465	11.88	1364	11.88	1579	11.88	2759	11.88	1555
11.9	1429	11.9	1379	11.9	1693	11.9	2775	11.9	1575
11.92	1460	11.92	1386	11.92	1620	11.92	2830	11.92	1550
11.94	1453	11.94	1323	11.94	1649	11.94	2810	11.94	1584
11.96	1456	11.96	1385	11.96	1619	11.96	2754	11.96	1525
11.98	1483	11.98	1362	11.98	1613	11.98	2676	11.98	1544
12	1410	12	1391	12	1622	12	2796	12	1566
12.02	1410	12.02	1393	12.02	1622	12.02	2620	12.02	1585
12.04	1401	12.04	1391	12.04	1632	12.04	2787	12.04	1566
12.06	1450	12.06	1376	12.06	1639	12.06	2682	12.06	1552
12.08	1453	12.08	1429	12.08	1586	12.08	2714	12.08	1512
12.1	1484	12.1	1320	12.1	1570	12.1	2809	12.1	1563
12.12	1506	12.12	1362	12.12	1562	12.12	2770	12.12	1533
12.14	1407	12.14	1344	12.14	1583	12.14	2811	12.14	1522
12.16	1429	12.16	1417	12.16	1587	12.16	2809	12.16	1563
12.18	1387	12.18	1369	12.18	1688	12.18	2818	12.18	1586
12.2	1465	12.2	1375	12.2	1614	12.2	2825	12.2	1541
12.22	1510	12.22	1368	12.22	1661	12.22	2797	12.22	1548
12.24	1420	12.24	1311	12.24	1632	12.24	2754	12.24	1488
12.26	1417	12.26	1394	12.26	1593	12.26	2779	12.26	1543
12.28	1461	12.28	1406	12.28	1562	12.28	2853	12.28	1564
12.3	1393	12.3	1387	12.3	1606	12.3	2743	12.3	1496
12.32	1460	12.32	1399	12.32	1584	12.32	2822	12.32	1520
12.34	1420	12.34	1368	12.34	1618	12.34	2799	12.34	1550
12.36	1442	12.36	1437	12.36	1669	12.36	2831	12.36	1559
12.38	1550	12.38	1367	12.38	1672	12.38	2728	12.38	1586
12.4	1410	12.4	1456	12.4	1561	12.4	2836	12.4	1592
12.42	1506	12.42	1367	12.42	1622	12.42	2701	12.42	1484
12.44	1464	12.44	1441	12.44	1623	12.44	2839	12.44	1613
12.46	1442	12.46	1378	12.46	1629	12.46	2778	12.46	1560
12.48	1432	12.48	1379	12.48	1606	12.48	2749	12.48	1590
12.5	1497	12.5	1386	12.5	1640	12.5	2896	12.5	1555
12.52	1492	12.52	1354	12.52	1616	12.52	2803	12.52	1489
12.54	1421	12.54	1378	12.54	1668	12.54	2692	12.54	1504
12.56	1447	12.56	1402	12.56	1631	12.56	2828	12.56	1551
12.58	1478	12.58	1452	12.58	1576	12.58	2740	12.58	1490
12.6	1420	12.6	1370	12.6	1554	12.6	2788	12.6	1500
12.62	1509	12.62	1359	12.62	1561	12.62	2779	12.62	1518
12.64	1442	12.64	1386	12.64	1579	12.64	2738	12.64	1569
12.66	1461	12.66	1433	12.66	1599	12.66	2748	12.66	1531
12.68	1459	12.68	1391	12.68	1636	12.68	2747	12.68	1627
12.7	1459	12.7	1340	12.7	1596	12.7	2801	12.7	1593
12.72	1403	12.72	1341	12.72	1631	12.72	2742	12.72	1526
12.74	1445	12.74	1409	12.74	1602	12.74	2787	12.74	1577
12.76	1486	12.76	1419	12.76	1583	12.76	2770	12.76	1541
12.78	1441	12.78	1381	12.78	1563	12.78	2777	12.78	1518
12.8	1477	12.8	1383	12.8	1624	12.8	2860	12.8	1551
12.82	1439	12.82	1409	12.82	1569	12.82	2734	12.82	1552
12.84	1455	12.84	1345	12.84	1579	12.84	2807	12.84	1549
12.86	1394	12.86	1376	12.86	1632	12.86	2749	12.86	1544
12.88	1431	12.88	1383	12.88	1609	12.88	2835	12.88	1525
12.9	1452	12.9	1379	12.9	1646	12.9	2755	12.9	1509
12.92	1477	12.92	1373	12.92	1624	12.92	2818	12.92	1514
12.94	1509	12.94	1357	12.94	1692	12.94	2772	12.94	1491
12.96	1425	12.96	1370	12.96	1506	12.96	2789	12.96	1555
12.98	1497	12.98	1342	12.98	1692	12.98	2680	12.98	1548
13	1423	13	1345	13	1644	13	2722	13	1554
13.02	1440	13.02	1409	13.02	1646	13.02	2776	13.02	1537
13.04	1463	13.04	1361	13.04	1691	13.04	2754	13.04	1435
13.06	1485	13.06	1379	13.06	1653	13.06	2779	13.06	1547
13.08	1476	13.08	1395	13.08	1641	13.08	2806	13.08	1545
13.1	1437	13.1	1457	13.1	1505	13.1	2683	13.1	1546
13.12	1411	13.12	1430	13.12	1640	13.12	2777	13.12	1509
13.14	1432	13.14	1348	13.14	1550	13.14	2733	13.14	1558
13.16	1441	13.16	1385	13.16	1660	13.16	2741	13.16	1574
13.18	1531	13.18	1376	13.18	1664	13.18	2805	13.18	1559
13.2	1484	13.2	1300	13.2	1615	13.2	2878	13.2	1541
13.22	1468	13.22	1379	13.22	1633	13.22	2760	13.22	1503
13.24	1467	13.24	1401	13.24	1634	13.24	2795	13.24	1580
13.26	1488	13.26	1397	13.26	1566	13.26	2863	13.26	1475
13.28	1452	13.28	1404	13.28	1669	13.28	2768	13.28	1591
13.3	1456	13.3	1441	13.3	1593	13.3	2772	13.3	1527
13.32	1419	13.32	1407	13.32	1598	13.32	2684	13.32	1530
13.34	1431	13.34	1378	13.34	1658	13.34	2655	13.34	1582
13.36	1397	13.36	1380	13.36	1655	13.36	2682	13.36	1536
13.38	1450	13.38	1411	13.38	1535	13.38	2816	13.38	1608
13.4	1490	13.4	1355	13.4	1590	13.4	2784	13.4	1526
13.42	1461	13.42	1372	13.42	1583	13.42	2864	13.42	1585
13.44	1464	13.44	1377	13.44	1621	13.44	2779	13.44	1509
13.46	1437	13.46	1403	13.46	1632	13.46	2714	13.46	1596
13.48	1454	13.48	1474	13.48	1574	13.48	2801	13.48	1486
13.5	1457	13.5	1357	13.5	1536	13.5	2750	13.5	1530
13.52	1474	13.52	1439	13.52	1636	13.52	2793	13.52	1503
13.54	1412	13.54	1383	13.54	1553	13.54	2733	13.54	1527
13.56	1469	13.56	1359	13.56	1576	13.56	2747	13.56	1524
13.58	1448	13.58	1409	13.58	1575	13.58	2783	13.58	1564
13.6	1504	13.6	1392	13.6	1593	13.6	2793	13.6	1628
13.62	1432	13.62	1432	13.62	1536	13.62	2727	13.62	1619
13.64	1471	13.64	1316	13.64	1540	13.64	2752	13.64	1623
13.66	1488	13.66	1425	13.66	1516	13.66	2705	13.66	1518
13.68	1427	13.68	1361	13.68	1510	13.68	2802	13.68	1560
13.7	1470	13.7	1330	13.7	1635	13.7	2792	13.7	1525
13.72	1375	13.72	1354	13.72	1603	13.72	2708	13.72	1567
13.74	1453	13.74	1387	13.74	1551	13.74	2826	13.74	1580
13.76	1446	13.76	1351	13.76	1616	13.76	2693	13.76	1540
13.78	1441	13.78	1386	13.78	1595	13.78	2831	13.78	1554
13.8	1462	13.8	1342	13.8	1625	13.8	2770	13.8	1559
13.82	1512	13.82	1386	13.82	1527	13.82	2665	13.82	1572
13.84	1418	13.84	1444	13.84	1579	13.84	2783	13.84	1586
13.86	1495	13.86	1372	13.86	1597	13.86	2699	13.86	1494
13.88	1509	13.88	1333	13.88	1545	13.88	2706	13.88	1512
13.9	1499	13.9	1407	13.9	1632	13.9	2812	13.9	1539
13.92	1388	13.92	1404	13.92	1537	13.92	2819	13.92	1589
13.94	1473	13.94	1391	13.94	1605	13.94	2816	13.94	1525
13.96	1547	13.96	1408	13.96	1579	13.96	2742	13.96	1569
13.98	1508	13.98	1382	13.98	1619	13.98	2678	13.98	1535
14	1535	14	1373	14	1551	14	2788	14	1555
14.02	1448	14.02	1417	14.02	1622	14.02	2820	14.02	1538
14.04	1435	14.04	1412	14.04	1619	14.04	2767	14.04	1545
14.06	1398	14.06	1385	14.06	1526	14.06	2726	14.06	1596
14.08	1496	14.08	1403	14.08	1537	14.08	2795	14.08	1479
14.1	1524	14.1	1364	14.1	1602	14.1	2789	14.1	1532
14.12	1427	14.12	1384	14.12	1521	14.12	2594	14.12	1510
14.14	1459	14.14	1347	14.14	1519	14.14	2766	14.14	1545
14.16	1538	14.16	1410	14.16	1613	14.16	2716	14.16	1537
14.18	1579	14.18	1308	14.18	1539	14.18	2683	14.18	1560
14.2	1435	14.2	1410	14.2	1637	14.2	2762	14.2	1487
14.22	1457	14.22	1366	14.22	1548	14.22	2750	14.22	1551
14.24	1483	14.24	1409	14.24	1634	14.24	2709	14.24	1483
14.26	1503	14.26	1395	14.26	1612	14.26	2812	14.26	1601
14.28	1447	14.28	1354	14.28	1563	14.28	2846	14.28	1521
14.3	1479	14.3	1397	14.3	1594	14.3	2757	14.3	1562
14.32	1526	14.32	1377	14.32	1549	14.32	2729	14.32	1534
14.34	1441	14.34	1340	14.34	1561	14.34	2842	14.34	1547
14.36	1428	14.36	1362	14.36	1567	14.36	2788	14.36	1559
14.38	1456	14.38	1313	14.38	1627	14.38	2724	14.38	1622
14.4	1418	14.4	1358	14.4	1586	14.4	2735	14.4	1526
14.42	1489	14.42	1371	14.42	1578	14.42	2786	14.42	1560
14.44	1453	14.44	1367	14.44	1562	14.44	2738	14.44	1535
14.46	1448	14.46	1405	14.46	1600	14.46	2685	14.46	1506
14.48	1485	14.48	1345	14.48	1639	14.48	2652	14.48	1506
14.5	1410	14.5	1416	14.5	1568	14.5	2787	14.5	1586
14.52	1439	14.52	1380	14.52	1666	14.52	2710	14.52	1506
14.54	1351	14.54	1318	14.54	1569	14.54	2775	14.54	1571
14.56	1467	14.56	1461	14.56	1556	14.56	2741	14.56	1637
14.58	1443	14.58	1423	14.58	1653	14.58	2691	14.58	1517
14.6	1505	14.6	1426	14.6	1591	14.6	2765	14.6	1556
14.62	1404	14.62	1419	14.62	1608	14.62	2780	14.62	1564
14.64	1430	14.64	1417	14.64	1589	14.64	2689	14.64	1551
14.66	1466	14.66	1329	14.66	1598	14.66	2706	14.66	1501
14.68	1448	14.68	1412	14.68	1558	14.68	2747	14.68	1553
14.7	1507	14.7	1351	14.7	1628	14.7	2777	14.7	1589
14.72	1520	14.72	1325	14.72	1586	14.72	2797	14.72	1519
14.74	1450	14.74	1354	14.74	1604	14.74	2817	14.74	1658
14.76	1481	14.76	1337	14.76	1510	14.76	2738	14.76	1530
14.78	1470	14.78	1358	14.78	1576	14.78	2869	14.78	1642
14.8	1506	14.8	1398	14.8	1592	14.8	2763	14.8	1647
14.82	1436	14.82	1363	14.82	1624	14.82	2787	14.82	1591
14.84	1436	14.84	1361	14.84	1567	14.84	2632	14.84	1602
14.86	1453	14.86	1347	14.86	1577	14.86	2775	14.86	1528
14.88	1511	14.88	1413	14.88	1603	14.88	2734	14.88	1547
14.9	1403	14.9	1348	14.9	1580	14.9	2734	14.9	1590
14.92	1527	14.92	1421	14.92	1594	14.92	2720	14.92	1526
14.94	1430	14.94	1299	14.94	1613	14.94	2647	14.94	1620
14.96	1432	14.96	1326	14.96	1622	14.96	2709	14.96	1535
14.98	1530	14.98	1398	14.98	1601	14.98	2607	14.98	1615
15	1478	15	1315	15	1653	15	2792	15	1633
15.02	1442	15.02	1400	15.02	1651	15.02	2722	15.02	1547
15.04	1449	15.04	1380	15.04	1600	15.04	2691	15.04	1559
15.06	1435	15.06	1316	15.06	1603	15.06	2801	15.06	1591
15.08	1473	15.08	1420	15.08	1553	15.08	2755	15.08	1647
15.1	1418	15.1	1376	15.1	1555	15.1	2718	15.1	1648
15.12	1412	15.12	1386	15.12	1580	15.12	2781	15.12	1591
15.14	1472	15.14	1408	15.14	1641	15.14	2711	15.14	1564
15.16	1458	15.16	1330	15.16	1608	15.16	2776	15.16	1589
15.18	1528	15.18	1406	15.18	1560	15.18	2766	15.18	1585
15.2	1457	15.2	1361	15.2	1531	15.2	2649	15.2	1519
15.22	1499	15.22	1401	15.22	1598	15.22	2776	15.22	1568
15.24	1448	15.24	1317	15.24	1593	15.24	2709	15.24	1567
15.26	1435	15.26	1350	15.26	1569	15.26	2748	15.26	1544
15.28	1451	15.28	1428	15.28	1516	15.28	2673	15.28	1542
15.3	1503	15.3	1322	15.3	1577	15.3	2746	15.3	1550
15.32	1448	15.32	1356	15.32	1535	15.32	2709	15.32	1506
15.34	1411	15.34	1392	15.34	1515	15.34	2753	15.34	1599
15.36	1367	15.36	1374	15.36	1534	15.36	2723	15.36	1614
15.38	1484	15.38	1373	15.38	1597	15.38	2762	15.38	1601
15.4	1475	15.4	1406	15.4	1588	15.4	2712	15.4	1534
15.42	1438	15.42	1358	15.42	1605	15.42	2747	15.42	1550
15.44	1459	15.44	1370	15.44	1568	15.44	2787	15.44	1578
15.46	1449	15.46	1367	15.46	1598	15.46	2741	15.46	1590
15.48	1486	15.48	1365	15.48	1581	15.48	2726	15.48	1595
15.5	1488	15.5	1374	15.5	1583	15.5	2694	15.5	1657
15.52	1506	15.52	1295	15.52	1584	15.52	2721	15.52	1518
15.54	1446	15.54	1375	15.54	1679	15.54	2759	15.54	1570
15.56	1446	15.56	1340	15.56	1609	15.56	2753	15.56	1559
15.58	1455	15.58	1400	15.58	1564	15.58	2757	15.58	1602
15.6	1487	15.6	1403	15.6	1563	15.6	2761	15.6	1564
15.62	1493	15.62	1361	15.62	1554	15.62	2769	15.62	1505
15.64	1438	15.64	1328	15.64	1579	15.64	2648	15.64	1545
15.66	1520	15.66	1428	15.66	1570	15.66	2747	15.66	1537
15.68	1485	15.68	1366	15.68	1569	15.68	2639	15.68	1609
15.7	1516	15.7	1312	15.7	1581	15.7	2677	15.7	1564
15.72	1540	15.72	1330	15.72	1565	15.72	2778	15.72	1621
15.74	1447	15.74	1373	15.74	1577	15.74	2750	15.74	1601
15.76	1445	15.76	1433	15.76	1571	15.76	2736	15.76	1535
15.78	1494	15.78	1337	15.78	1622	15.78	2773	15.78	1613
15.8	1472	15.8	1399	15.8	1567	15.8	2786	15.8	1543
15.82	1430	15.82	1403	15.82	1583	15.82	2713	15.82	1550
15.84	1482	15.84	1303	15.84	1558	15.84	2716	15.84	1528
15.86	1465	15.86	1394	15.86	1599	15.86	2839	15.86	1581
15.88	1454	15.88	1335	15.88	1536	15.88	2712	15.88	1585
15.9	1408	15.9	1393	15.9	1561	15.9	2854	15.9	1539
15.92	1513	15.92	1359	15.92	1637	15.92	2662	15.92	1557
15.94	1426	15.94	1346	15.94	1582	15.94	2816	15.94	1551
15.96	1525	15.96	1366	15.96	1595	15.96	2674	15.96	1640
15.98	1468	15.98	1391	15.98	1631	15.98	2622	15.98	1536
16	1487	16	1347	16	1538	16	2629	16	1564
16.02	1450	16.02	1351	16.02	1636	16.02	2743	16.02	1579
16.04	1457	16.04	1425	16.04	1612	16.04	2753	16.04	1561
16.06	1458	16.06	1382	16.06	1590	16.06	2699	16.06	1603
16.08	1410	16.08	1327	16.08	1623	16.08	2689	16.08	1602
16.1	1437	16.1	1388	16.1	1556	16.1	2750	16.1	1560
16.12	1446	16.12	1372	16.12	1549	16.12	2756	16.12	1570
16.14	1458	16.14	1403	16.14	1534	16.14	2696	16.14	1557
16.16	1400	16.16	1399	16.16	1603	16.16	2752	16.16	1533
16.18	1453	16.18	1397	16.18	1628	16.18	2754	16.18	1505
16.2	1427	16.2	1348	16.2	1582	16.2	2791	16.2	1606
16.22	1428	16.22	1387	16.22	1654	16.22	2719	16.22	1590
16.24	1523	16.24	1364	16.24	1547	16.24	2834	16.24	1574
16.26	1457	16.26	1353	16.26	1664	16.26	2813	16.26	1543
16.28	1480	16.28	1373	16.28	1561	16.28	2781	16.28	1579
16.3	1460	16.3	1309	16.3	1544	16.3	2717	16.3	1526
16.32	1457	16.32	1339	16.32	1618	16.32	2744	16.32	1583
16.34	1400	16.34	1335	16.34	1520	16.34	2629	16.34	1526
16.36	1407	16.36	1386	16.36	1542	16.36	2683	16.36	1548
16.38	1431	16.38	1404	16.38	1582	16.38	2670	16.38	1603
16.4	1448	16.4	1354	16.4	1547	16.4	2682	16.4	1595
16.42	1482	16.42	1375	16.42	1579	16.42	2826	16.42	1538
16.44	1513	16.44	1375	16.44	1570	16.44	2730	16.44	1535
16.46	1450	16.46	1359	16.46	1591	16.46	2829	16.46	1595
16.48	1486	16.48	1329	16.48	1552	16.48	2718	16.48	1541
16.5	1425	16.5	1360	16.5	1596	16.5	2716	16.5	1558
16.52	1439	16.52	1449	16.52	1553	16.52	2778	16.52	1577
16.54	1428	16.54	1392	16.54	1574	16.54	2745	16.54	1630
16.56	1484	16.56	1359	16.56	1577	16.56	2779	16.56	1576
16.58	1484	16.58	1328	16.58	1567	16.58	2786	16.58	1568
16.6	1378	16.6	1392	16.6	1655	16.6	2677	16.6	1535
16.62	1406	16.62	1374	16.62	1608	16.62	2661	16.62	1520
16.64	1472	16.64	1322	16.64	1561	16.64	2746	16.64	1536
16.66	1417	16.66	1390	16.66	1613	16.66	2660	16.66	1627
16.68	1448	16.68	1354	16.68	1576	16.68	2702	16.68	1569
16.7	1448	16.7	1374	16.7	1571	16.7	2782	16.7	1623
16.72	1411	16.72	1476	16.72	1580	16.72	2777	16.72	1567
16.74	1542	16.74	1372	16.74	1576	16.74	2710	16.74	1546
16.76	1495	16.76	1409	16.76	1628	16.76	2740	16.76	1591
16.78	1477	16.78	1372	16.78	1529	16.78	2731	16.78	1562
16.8	1456	16.8	1414	16.8	1632	16.8	2776	16.8	1592
16.82	1420	16.82	1362	16.82	1572	16.82	2757	16.82	1570
16.84	1444	16.84	1404	16.84	1583	16.84	2682	16.84	1586
16.86	1455	16.86	1320	16.86	1558	16.86	2682	16.86	1544
16.88	1425	16.88	1364	16.88	1582	16.88	2622	16.88	1554
16.9	1407	16.9	1360	16.9	1613	16.9	2795	16.9	1554
16.92	1499	16.92	1461	16.92	1550	16.92	2750	16.92	1515
16.94	1497	16.94	1413	16.94	1496	16.94	2706	16.94	1507
16.96	1493	16.96	1395	16.96	1500	16.96	2818	16.96	1633
16.98	1539	16.98	1396	16.98	1575	16.98	2647	16.98	1557
17	1417	17	1378	17	1504	17	2681	17	1621
17.02	1393	17.02	1403	17.02	1598	17.02	2792	17.02	1572
17.04	1453	17.04	1397	17.04	1561	17.04	2708	17.04	1553
17.06	1450	17.06	1421	17.06	1638	17.06	2745	17.06	1617
17.08	1553	17.08	1366	17.08	1608	17.08	2730	17.08	1610
17.1	1421	17.1	1360	17.1	1560	17.1	2707	17.1	1572
17.12	1506	17.12	1393	17.12	1627	17.12	2737	17.12	1544
17.14	1474	17.14	1348	17.14	1599	17.14	2741	17.14	1565
17.16	1523	17.16	1430	17.16	1568	17.16	2737	17.16	1627
17.18	1517	17.18	1414	17.18	1586	17.18	2744	17.18	1537
17.2	1444	17.2	1415	17.2	1545	17.2	2655	17.2	1533
17.22	1457	17.22	1395	17.22	1506	17.22	2620	17.22	1604
17.24	1456	17.24	1446	17.24	1624	17.24	2742	17.24	1619
17.26	1450	17.26	1354	17.26	1607	17.26	2738	17.26	1576
17.28	1504	17.28	1431	17.28	1591	17.28	2695	17.28	1580
17.3	1472	17.3	1419	17.3	1573	17.3	2727	17.3	1555
17.32	1481	17.32	1378	17.32	1581	17.32	2768	17.32	1581
17.34	1437	17.34	1455	17.34	1617	17.34	2825	17.34	1635
17.36	1434	17.36	1413	17.36	1585	17.36	2771	17.36	1607
17.38	1520	17.38	1362	17.38	1703	17.38	2750	17.38	1591
17.4	1425	17.4	1348	17.4	1573	17.4	2769	17.4	1535
17.42	1494	17.42	1368	17.42	1603	17.42	2727	17.42	1644
17.44	1486	17.44	1388	17.44	1637	17.44	2718	17.44	1621
17.46	1514	17.46	1359	17.46	1587	17.46	2811	17.46	1596
17.48	1463	17.48	1396	17.48	1540	17.48	2801	17.48	1590
17.5	1508	17.5	1396	17.5	1603	17.5	2821	17.5	1604
17.52	1491	17.52	1332	17.52	1645	17.52	2694	17.52	1555
17.54	1472	17.54	1418	17.54	1604	17.54	2744	17.54	1645
17.56	1471	17.56	1413	17.56	1538	17.56	2654	17.56	1520
17.58	1527	17.58	1425	17.58	1620	17.58	2735	17.58	1546
17.6	1460	17.6	1339	17.6	1599	17.6	2756	17.6	1617
17.62	1425	17.62	1362	17.62	1573	17.62	2735	17.62	1628
17.64	1447	17.64	1391	17.64	1623	17.64	2761	17.64	1573
17.66	1484	17.66	1434	17.66	1540	17.66	2817	17.66	1645
17.68	1459	17.68	1444	17.68	1535	17.68	2713	17.68	1603
17.7	1491	17.7	1354	17.7	1654	17.7	2839	17.7	1578
17.72	1492	17.72	1375	17.72	1565	17.72	2769	17.72	1618
17.74	1505	17.74	1437	17.74	1610	17.74	2732	17.74	1652
17.76	1440	17.76	1413	17.76	1504	17.76	2775	17.76	1564
17.78	1538	17.78	1404	17.78	1570	17.78	2776	17.78	1578
17.8	1427	17.8	1348	17.8	1552	17.8	2773	17.8	1619
17.82	1512	17.82	1409	17.82	1606	17.82	2692	17.82	1567
17.84	1425	17.84	1324	17.84	1612	17.84	2723	17.84	1572
17.86	1471	17.86	1349	17.86	1607	17.86	2626	17.86	1647
17.88	1528	17.88	1433	17.88	1558	17.88	2679	17.88	1605
17.9	1468	17.9	1353	17.9	1615	17.9	2768	17.9	1607
17.92	1490	17.92	1410	17.92	1584	17.92	2809	17.92	1596
17.94	1478	17.94	1368	17.94	1578	17.94	2684	17.94	1544
17.96	1475	17.96	1363	17.96	1593	17.96	2788	17.96	1602
17.98	1450	17.98	1441	17.98	1574	17.98	2721	17.98	1551
18	1546	18	1427	18	1646	18	2730	18	1665
18.02	1470	18.02	1382	18.02	1632	18.02	2638	18.02	1591
18.04	1466	18.04	1375	18.04	1584	18.04	2786	18.04	1585
18.06	1405	18.06	1453	18.06	1543	18.06	2829	18.06	1624
18.08	1481	18.08	1414	18.08	1595	18.08	2821	18.08	1572
18.1	1487	18.1	1440	18.1	1571	18.1	2712	18.1	1596
18.12	1496	18.12	1358	18.12	1564	18.12	2746	18.12	1557
18.14	1403	18.14	1448	18.14	1513	18.14	2841	18.14	1676
18.16	1439	18.16	1387	18.16	1564	18.16	2786	18.16	1653
18.18	1438	18.18	1413	18.18	1630	18.18	2852	18.18	1647
18.2	1454	18.2	1455	18.2	1614	18.2	2778	18.2	1725
18.22	1526	18.22	1410	18.22	1569	18.22	2790	18.22	1709
18.24	1502	18.24	1369	18.24	1581	18.24	2800	18.24	1722
18.26	1440	18.26	1351	18.26	1568	18.26	2863	18.26	1667
18.28	1458	18.28	1401	18.28	1581	18.28	2959	18.28	1683
18.3	1459	18.3	1396	18.3	1626	18.3	2726	18.3	1600
18.32	1421	18.32	1379	18.32	1555	18.32	2873	18.32	1734
18.34	1442	18.34	1402	18.34	1651	18.34	2826	18.34	1713
18.36	1413	18.36	1383	18.36	1587	18.36	2806	18.36	1704
18.38	1413	18.38	1426	18.38	1621	18.38	2823	18.38	1588
18.4	1439	18.4	1452	18.4	1621	18.4	2907	18.4	1636
18.42	1544	18.42	1370	18.42	1570	18.42	2787	18.42	1580
18.44	1529	18.44	1389	18.44	1652	18.44	2838	18.44	1548
18.46	1481	18.46	1393	18.46	1591	18.46	2737	18.46	1655
18.48	1458	18.48	1400	18.48	1591	18.48	2840	18.48	1623
18.5	1405	18.5	1373	18.5	1724	18.5	2758	18.5	1654
18.52	1448	18.52	1429	18.52	1535	18.52	2742	18.52	1587
18.54	1485	18.54	1420	18.54	1643	18.54	2662	18.54	1554
18.56	1426	18.56	1461	18.56	1610	18.56	2770	18.56	1632
18.58	1456	18.58	1413	18.58	1506	18.58	2743	18.58	1610
18.6	1499	18.6	1418	18.6	1515	18.6	2839	18.6	1564
18.62	1456	18.62	1386	18.62	1578	18.62	2775	18.62	1566
18.64	1452	18.64	1424	18.64	1600	18.64	2727	18.64	1625
18.66	1510	18.66	1451	18.66	1585	18.66	2705	18.66	1636
18.68	1462	18.68	1361	18.68	1629	18.68	2767	18.68	1529
18.7	1484	18.7	1393	18.7	1634	18.7	2743	18.7	1677
18.72	1440	18.72	1406	18.72	1579	18.72	2670	18.72	1597
18.74	1451	18.74	1451	18.74	1638	18.74	2725	18.74	1614
18.76	1526	18.76	1423	18.76	1556	18.76	2765	18.76	1521
18.78	1434	18.78	1365	18.78	1564	18.78	2829	18.78	1559
18.8	1402	18.8	1382	18.8	1539	18.8	2702	18.8	1677
18.82	1453	18.82	1412	18.82	1515	18.82	2739	18.82	1515
18.84	1364	18.84	1377	18.84	1570	18.84	2711	18.84	1562
18.86	1446	18.86	1404	18.86	1622	18.86	2669	18.86	1598
18.88	1444	18.88	1404	18.88	1532	18.88	2828	18.88	1574
18.9	1477	18.9	1429	18.9	1554	18.9	2742	18.9	1527
18.92	1447	18.92	1481	18.92	1559	18.92	2756	18.92	1579
18.94	1503	18.94	1428	18.94	1527	18.94	2634	18.94	1612
18.96	1527	18.96	1438	18.96	1548	18.96	2594	18.96	1606
18.98	1459	18.98	1366	18.98	1579	18.98	2675	18.98	1596
19	1384	19	1388	19	1585	19	2663	19	1618
19.02	1485	19.02	1428	19.02	1651	19.02	2664	19.02	1584
19.04	1419	19.04	1386	19.04	1620	19.04	2642	19.04	1608
19.06	1436	19.06	1394	19.06	1591	19.06	2753	19.06	1579
19.08	1528	19.08	1402	19.08	1659	19.08	2658	19.08	1569
19.1	1515	19.1	1369	19.1	1610	19.1	2744	19.1	1569
19.12	1496	19.12	1455	19.12	1612	19.12	2766	19.12	1585
19.14	1541	19.14	1436	19.14	1584	19.14	2618	19.14	1617
19.16	1521	19.16	1433	19.16	1527	19.16	2736	19.16	1598
19.18	1494	19.18	1380	19.18	1556	19.18	2785	19.18	1613
19.2	1547	19.2	1430	19.2	1625	19.2	2695	19.2	1578
19.22	1413	19.22	1480	19.22	1565	19.22	2772	19.22	1562
19.24	1438	19.24	1436	19.24	1589	19.24	2788	19.24	1600
19.26	1425	19.26	1498	19.26	1540	19.26	2690	19.26	1572
19.28	1445	19.28	1426	19.28	1562	19.28	2613	19.28	1564
19.3	1500	19.3	1369	19.3	1628	19.3	2743	19.3	1638
19.32	1417	19.32	1388	19.32	1575	19.32	2686	19.32	1591
19.34	1494	19.34	1423	19.34	1628	19.34	2643	19.34	1548
19.36	1433	19.36	1440	19.36	1554	19.36	2712	19.36	1537
19.38	1445	19.38	1438	19.38	1529	19.38	2736	19.38	1587
19.4	1521	19.4	1416	19.4	1505	19.4	2614	19.4	1628
19.42	1427	19.42	1385	19.42	1562	19.42	2719	19.42	1571
19.44	1459	19.44	1382	19.44	1571	19.44	2780	19.44	1533
19.46	1465	19.46	1404	19.46	1552	19.46	2690	19.46	1604
19.48	1506	19.48	1311	19.48	1572	19.48	2658	19.48	1495
19.5	1392	19.5	1396	19.5	1549	19.5	2751	19.5	1569
19.52	1517	19.52	1449	19.52	1583	19.52	2702	19.52	1498
19.54	1463	19.54	1394	19.54	1601	19.54	2647	19.54	1586
19.56	1458	19.56	1370	19.56	1596	19.56	2668	19.56	1621
19.58	1468	19.58	1460	19.58	1532	19.58	2783	19.58	1597
19.6	1531	19.6	1418	19.6	1601	19.6	2675	19.6	1616
19.62	1462	19.62	1423	19.62	1521	19.62	2782	19.62	1632
19.64	1517	19.64	1370	19.64	1505	19.64	2723	19.64	1593
19.66	1547	19.66	1365	19.66	1527	19.66	2690	19.66	1572
19.68	1456	19.68	1435	19.68	1570	19.68	2750	19.68	1548
19.7	1480	19.7	1443	19.7	1627	19.7	2778	19.7	1570
19.72	1458	19.72	1473	19.72	1523	19.72	2718	19.72	1654
19.74	1476	19.74	1382	19.74	1471	19.74	2631	19.74	1627
19.76	1463	19.76	1373	19.76	1591	19.76	2656	19.76	1561
19.78	1419	19.78	1448	19.78	1567	19.78	2646	19.78	1522
19.8	1492	19.8	1416	19.8	1507	19.8	2647	19.8	1629
19.82	1485	19.82	1365	19.82	1586	19.82	2739	19.82	1598
19.84	1471	19.84	1381	19.84	1559	19.84	2746	19.84	1608
19.86	1457	19.86	1396	19.86	1597	19.86	2722	19.86	1598
19.88	1452	19.88	1395	19.88	1563	19.88	2727	19.88	1605
19.9	1461	19.9	1452	19.9	1563	19.9	2779	19.9	1622
19.92	1501	19.92	1437	19.92	1570	19.92	2711	19.92	1612
19.94	1448	19.94	1438	19.94	1539	19.94	2735	19.94	1562
19.96	1472	19.96	1394	19.96	1618	19.96	2776	19.96	1572
19.98	1533	19.98	1329	19.98	1634	19.98	2678	19.98	1530
20	1526	20	1413	20	1562	20	2684	20	1568
20.02	1480	20.02	1346	20.02	1567	20.02	2794	20.02	1627
20.04	1450	20.04	1422	20.04	1535	20.04	2738	20.04	1540
20.06	1439	20.06	1387	20.06	1606	20.06	2703	20.06	1581
20.08	1471	20.08	1355	20.08	1606	20.08	2760	20.08	1689
20.1	1383	20.1	1442	20.1	1506	20.1	2676	20.1	1623
20.12	1497	20.12	1411	20.12	1555	20.12	2715	20.12	1688
20.14	1491	20.14	1455	20.14	1580	20.14	2736	20.14	1607
20.16	1433	20.16	1447	20.16	1579	20.16	2765	20.16	1566
20.18	1488	20.18	1415	20.18	1549	20.18	2732	20.18	1527
20.2	1494	20.2	1404	20.2	1556	20.2	2740	20.2	1569
20.22	1429	20.22	1387	20.22	1546	20.22	2735	20.22	1541
20.24	1423	20.24	1448	20.24	1546	20.24	2653	20.24	1502
20.26	1403	20.26	1407	20.26	1579	20.26	2749	20.26	1542
20.28	1453	20.28	1452	20.28	1567	20.28	2667	20.28	1519
20.3	1429	20.3	1483	20.3	1586	20.3	2772	20.3	1528
20.32	1479	20.32	1402	20.32	1614	20.32	2703	20.32	1533
20.34	1473	20.34	1488	20.34	1632	20.34	2662	20.34	1592
20.36	1423	20.36	1434	20.36	1566	20.36	2627	20.36	1597
20.38	1465	20.38	1434	20.38	1577	20.38	2762	20.38	1586
20.4	1514	20.4	1400	20.4	1630	20.4	2801	20.4	1593
20.42	1449	20.42	1377	20.42	1569	20.42	2685	20.42	1513
20.44	1495	20.44	1417	20.44	1544	20.44	2759	20.44	1564
20.46	1452	20.46	1410	20.46	1645	20.46	2612	20.46	1596
20.48	1476	20.48	1397	20.48	1523	20.48	2724	20.48	1552
20.5	1466	20.5	1481	20.5	1554	20.5	2729	20.5	1544
20.52	1500	20.52	1413	20.52	1577	20.52	2640	20.52	1623
20.54	1502	20.54	1386	20.54	1551	20.54	2829	20.54	1515
20.56	1460	20.56	1428	20.56	1526	20.56	2659	20.56	1551
20.58	1542	20.58	1386	20.58	1595	20.58	2770	20.58	1588
20.6	1448	20.6	1385	20.6	1620	20.6	2687	20.6	1658
20.62	1518	20.62	1422	20.62	1565	20.62	2761	20.62	1641
20.64	1414	20.64	1433	20.64	1548	20.64	2672	20.64	1553
20.66	1468	20.66	1378	20.66	1566	20.66	2730	20.66	1512
20.68	1518	20.68	1442	20.68	1552	20.68	2625	20.68	1563
20.7	1488	20.7	1406	20.7	1561	20.7	2769	20.7	1622
20.72	1434	20.72	1378	20.72	1616	20.72	2694	20.72	1526
20.74	1442	20.74	1443	20.74	1543	20.74	2688	20.74	1579
20.76	1436	20.76	1396	20.76	1519	20.76	2723	20.76	1606
20.78	1445	20.78	1426	20.78	1579	20.78	2708	20.78	1563
20.8	1446	20.8	1463	20.8	1559	20.8	2652	20.8	1579
20.82	1465	20.82	1412	20.82	1580	20.82	2688	20.82	1581
20.84	1483	20.84	1450	20.84	1540	20.84	2727	20.84	1630
20.86	1490	20.86	1446	20.86	1546	20.86	2672	20.86	1569
20.88	1455	20.88	1433	20.88	1626	20.88	2712	20.88	1578
20.9	1519	20.9	1438	20.9	1610	20.9	2745	20.9	1617
20.92	1502	20.92	1458	20.92	1569	20.92	2711	20.92	1560
20.94	1446	20.94	1463	20.94	1583	20.94	2673	20.94	1531
20.96	1474	20.96	1326	20.96	1555	20.96	2728	20.96	1557
20.98	1525	20.98	1419	20.98	1561	20.98	2779	20.98	1551
21	1523	21	1381	21	1575	21	2751	21	1599
21.02	1540	21.02	1454	21.02	1580	21.02	2689	21.02	1554
21.04	1433	21.04	1368	21.04	1619	21.04	2635	21.04	1506
21.06	1472	21.06	1427	21.06	1626	21.06	2711	21.06	1582
21.08	1492	21.08	1406	21.08	1625	21.08	2712	21.08	1544
21.1	1420	21.1	1433	21.1	1550	21.1	2781	21.1	1629
21.12	1503	21.12	1436	21.12	1551	21.12	2660	21.12	1560
21.14	1439	21.14	1402	21.14	1552	21.14	2677	21.14	1509
21.16	1482	21.16	1440	21.16	1603	21.16	2659	21.16	1583
21.18	1542	21.18	1417	21.18	1572	21.18	2705	21.18	1588
21.2	1445	21.2	1403	21.2	1631	21.2	2713	21.2	1619
21.22	1475	21.22	1460	21.22	1631	21.22	2687	21.22	1591
21.24	1534	21.24	1420	21.24	1536	21.24	2756	21.24	1566
21.26	1486	21.26	1461	21.26	1629	21.26	2711	21.26	1583
21.28	1462	21.28	1431	21.28	1616	21.28	2728	21.28	1577
21.3	1455	21.3	1530	21.3	1622	21.3	2662	21.3	1548
21.32	1460	21.32	1450	21.32	1610	21.32	2696	21.32	1520
21.34	1461	21.34	1485	21.34	1566	21.34	2608	21.34	1506
21.36	1485	21.36	1479	21.36	1591	21.36	2647	21.36	1603
21.38	1508	21.38	1398	21.38	1524	21.38	2778	21.38	1543
21.4	1512	21.4	1443	21.4	1637	21.4	2681	21.4	1574
21.42	1499	21.42	1420	21.42	1609	21.42	2801	21.42	1565
21.44	1469	21.44	1459	21.44	1575	21.44	2770	21.44	1523
21.46	1516	21.46	1407	21.46	1544	21.46	2621	21.46	1584
21.48	1485	21.48	1400	21.48	1587	21.48	2723	21.48	1582
21.5	1499	21.5	1441	21.5	1570	21.5	2728	21.5	1535
21.52	1481	21.52	1430	21.52	1589	21.52	2676	21.52	1588
21.54	1531	21.54	1405	21.54	1530	21.54	2826	21.54	1585
21.56	1488	21.56	1444	21.56	1550	21.56	2751	21.56	1587
21.58	1444	21.58	1456	21.58	1566	21.58	2676	21.58	1668
21.6	1482	21.6	1445	21.6	1581	21.6	2682	21.6	1543
21.62	1576	21.62	1454	21.62	1541	21.62	2694	21.62	1605
21.64	1532	21.64	1489	21.64	1572	21.64	2681	21.64	1569
21.66	1518	21.66	1412	21.66	1589	21.66	2800	21.66	1535
21.68	1462	21.68	1479	21.68	1514	21.68	2703	21.68	1580
21.7	1402	21.7	1432	21.7	1584	21.7	2694	21.7	1552
21.72	1484	21.72	1421	21.72	1513	21.72	2714	21.72	1547
21.74	1477	21.74	1462	21.74	1610	21.74	2646	21.74	1551
21.76	1490	21.76	1350	21.76	1516	21.76	2742	21.76	1533
21.78	1508	21.78	1434	21.78	1540	21.78	2691	21.78	1592
21.8	1463	21.8	1448	21.8	1548	21.8	2824	21.8	1498
21.82	1475	21.82	1421	21.82	1574	21.82	2697	21.82	1592
21.84	1424	21.84	1366	21.84	1667	21.84	2790	21.84	1636
21.86	1479	21.86	1354	21.86	1620	21.86	2673	21.86	1557
21.88	1501	21.88	1403	21.88	1587	21.88	2688	21.88	1601
21.9	1523	21.9	1443	21.9	1543	21.9	2691	21.9	1577
21.92	1459	21.92	1479	21.92	1582	21.92	2688	21.92	1559
21.94	1551	21.94	1452	21.94	1532	21.94	2635	21.94	1535
21.96	1473	21.96	1421	21.96	1646	21.96	2720	21.96	1555
21.98	1474	21.98	1408	21.98	1547	21.98	2633	21.98	1610
22	1469	22	1424	22	1602	22	2754	22	1639
22.02	1518	22.02	1428	22.02	1586	22.02	2717	22.02	1516
22.04	1475	22.04	1454	22.04	1546	22.04	2685	22.04	1547
22.06	1489	22.06	1499	22.06	1610	22.06	2680	22.06	1588
22.08	1441	22.08	1422	22.08	1572	22.08	2651	22.08	1550
22.1	1506	22.1	1438	22.1	1583	22.1	2658	22.1	1573
22.12	1409	22.12	1451	22.12	1540	22.12	2729	22.12	1600
22.14	1487	22.14	1504	22.14	1617	22.14	2701	22.14	1575
22.16	1533	22.16	1450	22.16	1508	22.16	2625	22.16	1584
22.18	1504	22.18	1440	22.18	1575	22.18	2809	22.18	1600
22.2	1482	22.2	1412	22.2	1667	22.2	2797	22.2	1595
22.22	1492	22.22	1409	22.22	1544	22.22	2775	22.22	1635
22.24	1484	22.24	1422	22.24	1567	22.24	2784	22.24	1540
22.26	1457	22.26	1429	22.26	1561	22.26	2740	22.26	1577
22.28	1455	22.28	1474	22.28	1548	22.28	2635	22.28	1556
22.3	1477	22.3	1474	22.3	1651	22.3	2577	22.3	1508
22.32	1487	22.32	1415	22.32	1569	22.32	2749	22.32	1549
22.34	1419	22.34	1391	22.34	1551	22.34	2738	22.34	1565
22.36	1472	22.36	1496	22.36	1531	22.36	2687	22.36	1515
22.38	1545	22.38	1380	22.38	1589	22.38	2795	22.38	1484
22.4	1487	22.4	1426	22.4	1513	22.4	2697	22.4	1599
22.42	1466	22.42	1420	22.42	1638	22.42	2648	22.42	1589
22.44	1429	22.44	1391	22.44	1578	22.44	2735	22.44	1621
22.46	1501	22.46	1462	22.46	1542	22.46	2701	22.46	1604
22.48	1480	22.48	1449	22.48	1560	22.48	2754	22.48	1466
22.5	1540	22.5	1421	22.5	1613	22.5	2643	22.5	1490
22.52	1467	22.52	1497	22.52	1609	22.52	2747	22.52	1544
22.54	1492	22.54	1440	22.54	1535	22.54	2738	22.54	1593
22.56	1504	22.56	1370	22.56	1564	22.56	2665	22.56	1551
22.58	1514	22.58	1435	22.58	1557	22.58	2629	22.58	1560
22.6	1489	22.6	1430	22.6	1602	22.6	2722	22.6	1528
22.62	1462	22.62	1452	22.62	1585	22.62	2744	22.62	1561
22.64	1382	22.64	1459	22.64	1561	22.64	2661	22.64	1534
22.66	1452	22.66	1484	22.66	1584	22.66	2697	22.66	1560
22.68	1450	22.68	1438	22.68	1587	22.68	2612	22.68	1597
22.7	1492	22.7	1408	22.7	1543	22.7	2736	22.7	1542
22.72	1508	22.72	1402	22.72	1567	22.72	2587	22.72	1597
22.74	1481	22.74	1448	22.74	1584	22.74	2659	22.74	1592
22.76	1462	22.76	1484	22.76	1567	22.76	2768	22.76	1609
22.78	1501	22.78	1394	22.78	1567	22.78	2677	22.78	1567
22.8	1591	22.8	1483	22.8	1615	22.8	2576	22.8	1605
22.82	1491	22.82	1487	22.82	1619	22.82	2760	22.82	1561
22.84	1453	22.84	1432	22.84	1548	22.84	2629	22.84	1537
22.86	1463	22.86	1470	22.86	1586	22.86	2724	22.86	1549
22.88	1547	22.88	1419	22.88	1564	22.88	2804	22.88	1536
22.9	1481	22.9	1413	22.9	1569	22.9	2681	22.9	1558
22.92	1473	22.92	1354	22.92	1587	22.92	2693	22.92	1563
22.94	1471	22.94	1439	22.94	1488	22.94	2679	22.94	1548
22.96	1446	22.96	1422	22.96	1599	22.96	2605	22.96	1592
22.98	1502	22.98	1407	22.98	1627	22.98	2711	22.98	1527
23	1473	23	1421	23	1576	23	2687	23	1592
23.02	1455	23.02	1443	23.02	1571	23.02	2673	23.02	1528
23.04	1460	23.04	1482	23.04	1564	23.04	2722	23.04	1610
23.06	1481	23.06	1488	23.06	1553	23.06	2701	23.06	1552
23.08	1481	23.08	1466	23.08	1535	23.08	2615	23.08	1575
23.1	1508	23.1	1456	23.1	1593	23.1	2745	23.1	1526
23.12	1465	23.12	1423	23.12	1594	23.12	2662	23.12	1616
23.14	1431	23.14	1445	23.14	1560	23.14	2629	23.14	1617
23.16	1430	23.16	1461	23.16	1601	23.16	2696	23.16	1449
23.18	1442	23.18	1470	23.18	1590	23.18	2597	23.18	1504
23.2	1503	23.2	1446	23.2	1512	23.2	2754	23.2	1536
23.22	1494	23.22	1433	23.22	1545	23.22	2647	23.22	1633
23.24	1517	23.24	1488	23.24	1585	23.24	2603	23.24	1567
23.26	1505	23.26	1479	23.26	1543	23.26	2698	23.26	1598
23.28	1533	23.28	1547	23.28	1611	23.28	2758	23.28	1504
23.3	1473	23.3	1442	23.3	1585	23.3	2632	23.3	1555
23.32	1547	23.32	1468	23.32	1531	23.32	2665	23.32	1556
23.34	1464	23.34	1380	23.34	1644	23.34	2723	23.34	1614
23.36	1519	23.36	1446	23.36	1568	23.36	2751	23.36	1534
23.38	1533	23.38	1488	23.38	1622	23.38	2734	23.38	1549
23.4	1443	23.4	1421	23.4	1562	23.4	2676	23.4	1563
23.42	1405	23.42	1398	23.42	1562	23.42	2675	23.42	1545
23.44	1443	23.44	1439	23.44	1574	23.44	2673	23.44	1580
23.46	1428	23.46	1424	23.46	1585	23.46	2720	23.46	1535
23.48	1530	23.48	1434	23.48	1564	23.48	2704	23.48	1589
23.5	1507	23.5	1406	23.5	1631	23.5	2700	23.5	1550
23.52	1420	23.52	1481	23.52	1605	23.52	2783	23.52	1511
23.54	1506	23.54	1473	23.54	1514	23.54	2644	23.54	1520
23.56	1467	23.56	1401	23.56	1644	23.56	2638	23.56	1512
23.58	1492	23.58	1489	23.58	1629	23.58	2629	23.58	1576
23.6	1385	23.6	1471	23.6	1552	23.6	2812	23.6	1631
23.62	1519	23.62	1440	23.62	1577	23.62	2694	23.62	1572
23.64	1456	23.64	1402	23.64	1628	23.64	2701	23.64	1590
23.66	1465	23.66	1460	23.66	1606	23.66	2680	23.66	1598
23.68	1530	23.68	1447	23.68	1601	23.68	2670	23.68	1484
23.7	1461	23.7	1461	23.7	1594	23.7	2620	23.7	1553
23.72	1510	23.72	1474	23.72	1592	23.72	2680	23.72	1549
23.74	1499	23.74	1492	23.74	1572	23.74	2713	23.74	1597
23.76	1580	23.76	1510	23.76	1628	23.76	2694	23.76	1531
23.78	1437	23.78	1445	23.78	1606	23.78	2648	23.78	1629
23.8	1512	23.8	1461	23.8	1599	23.8	2700	23.8	1556
23.82	1502	23.82	1503	23.82	1636	23.82	2685	23.82	1518
23.84	1504	23.84	1433	23.84	1608	23.84	2775	23.84	1556
23.86	1580	23.86	1529	23.86	1600	23.86	2761	23.86	1550
23.88	1503	23.88	1486	23.88	1617	23.88	2671	23.88	1599
23.9	1463	23.9	1462	23.9	1590	23.9	2731	23.9	1616
23.92	1530	23.92	1472	23.92	1647	23.92	2683	23.92	1626
23.94	1513	23.94	1512	23.94	1656	23.94	2690	23.94	1609
23.96	1469	23.96	1478	23.96	1550	23.96	2641	23.96	1610
23.98	1434	23.98	1616	23.98	1615	23.98	2722	23.98	1659
24	1508	24	1478	24	1579	24	2656	24	1675
24.02	1525	24.02	1482	24.02	1614	24.02	2794	24.02	1752
24.04	1510	24.04	1415	24.04	1694	24.04	2734	24.04	1726
24.06	1513	24.06	1513	24.06	1638	24.06	2774	24.06	1819
24.08	1489	24.08	1499	24.08	1721	24.08	2930	24.08	1815
24.1	1526	24.1	1418	24.1	1686	24.1	3017	24.1	1835
24.12	1420	24.12	1494	24.12	1667	24.12	3114	24.12	1790
24.14	1480	24.14	1545	24.14	1769	24.14	3082	24.14	1647
24.16	1456	24.16	1507	24.16	1677	24.16	3431	24.16	1658
24.18	1518	24.18	1455	24.18	1663	24.18	3570	24.18	1655
24.2	1562	24.2	1491	24.2	1700	24.2	3502	24.2	1620
24.22	1523	24.22	1455	24.22	1650	24.22	3199	24.22	1541
24.24	1503	24.24	1434	24.24	1576	24.24	3114	24.24	1588
24.26	1515	24.26	1451	24.26	1677	24.26	3028	24.26	1549
24.28	1510	24.28	1433	24.28	1602	24.28	2883	24.28	1575
24.3	1525	24.3	1445	24.3	1600	24.3	2777	24.3	1627
24.32	1518	24.32	1465	24.32	1606	24.32	2816	24.32	1544
24.34	1564	24.34	1484	24.34	1527	24.34	2764	24.34	1540
24.36	1577	24.36	1479	24.36	1612	24.36	2686	24.36	1581
24.38	1542	24.38	1436	24.38	1655	24.38	2692	24.38	1528
24.4	1516	24.4	1507	24.4	1573	24.4	2814	24.4	1615
24.42	1521	24.42	1414	24.42	1605	24.42	2725	24.42	1545
24.44	1533	24.44	1452	24.44	1525	24.44	2732	24.44	1581
24.46	1533	24.46	1421	24.46	1530	24.46	2772	24.46	1499
24.48	1464	24.48	1518	24.48	1646	24.48	2699	24.48	1557
24.5	1474	24.5	1445	24.5	1627	24.5	2677	24.5	1449
24.52	1543	24.52	1457	24.52	1574	24.52	2680	24.52	1633
24.54	1420	24.54	1453	24.54	1620	24.54	2665	24.54	1570
24.56	1508	24.56	1466	24.56	1624	24.56	2724	24.56	1571
24.58	1510	24.58	1509	24.58	1557	24.58	2692	24.58	1568
24.6	1501	24.6	1495	24.6	1558	24.6	2703	24.6	1590
24.62	1452	24.62	1443	24.62	1637	24.62	2670	24.62	1637
24.64	1483	24.64	1456	24.64	1609	24.64	2787	24.64	1598
24.66	1505	24.66	1416	24.66	1582	24.66	2829	24.66	1605
24.68	1508	24.68	1447	24.68	1533	24.68	2644	24.68	1498
24.7	1503	24.7	1524	24.7	1579	24.7	2623	24.7	1585
24.72	1493	24.72	1517	24.72	1566	24.72	2623	24.72	1530
24.74	1571	24.74	1447	24.74	1599	24.74	2663	24.74	1542
24.76	1499	24.76	1478	24.76	1609	24.76	2741	24.76	1560
24.78	1480	24.78	1462	24.78	1560	24.78	2705	24.78	1541
24.8	1490	24.8	1472	24.8	1584	24.8	2687	24.8	1569
24.82	1476	24.82	1479	24.82	1557	24.82	2723	24.82	1599
24.84	1533	24.84	1517	24.84	1573	24.84	2784	24.84	1594
24.86	1494	24.86	1419	24.86	1553	24.86	2717	24.86	1586
24.88	1488	24.88	1473	24.88	1540	24.88	2702	24.88	1546
24.9	1527	24.9	1447	24.9	1574	24.9	2675	24.9	1557
24.92	1490	24.92	1435	24.92	1579	24.92	2636	24.92	1594
24.94	1444	24.94	1470	24.94	1587	24.94	2668	24.94	1564
24.96	1512	24.96	1414	24.96	1599	24.96	2604	24.96	1573
24.98	1507	24.98	1568	24.98	1592	24.98	2683	24.98	1602
25	1485	25	1495	25	1577	25	2732	25	1563
25.02	1506	25.02	1429	25.02	1627	25.02	2671	25.02	1539
25.04	1484	25.04	1483	25.04	1577	25.04	2614	25.04	1522
25.06	1492	25.06	1508	25.06	1523	25.06	2692	25.06	1579
25.08	1480	25.08	1505	25.08	1582	25.08	2650	25.08	1577
25.1	1483	25.1	1467	25.1	1598	25.1	2663	25.1	1590
25.12	1515	25.12	1462	25.12	1578	25.12	2698	25.12	1561
25.14	1559	25.14	1412	25.14	1572	25.14	2693	25.14	1622
25.16	1498	25.16	1491	25.16	1607	25.16	2795	25.16	1572
25.18	1507	25.18	1452	25.18	1620	25.18	2792	25.18	1599
25.2	1523	25.2	1520	25.2	1612	25.2	2747	25.2	1598
25.22	1405	25.22	1436	25.22	1597	25.22	2734	25.22	1555
25.24	1508	25.24	1472	25.24	1604	25.24	2682	25.24	1617
25.26	1587	25.26	1446	25.26	1564	25.26	2675	25.26	1557
25.28	1578	25.28	1455	25.28	1634	25.28	2689	25.28	1496
25.3	1523	25.3	1453	25.3	1588	25.3	2662	25.3	1632
25.32	1462	25.32	1471	25.32	1543	25.32	2801	25.32	1552
25.34	1458	25.34	1428	25.34	1557	25.34	2701	25.34	1504
25.36	1532	25.36	1461	25.36	1522	25.36	2704	25.36	1512
25.38	1508	25.38	1584	25.38	1488	25.38	2733	25.38	1496
25.4	1584	25.4	1485	25.4	1588	25.4	2648	25.4	1564
25.42	1538	25.42	1496	25.42	1602	25.42	2800	25.42	1535
25.44	1548	25.44	1445	25.44	1613	25.44	2801	25.44	1478
25.46	1492	25.46	1416	25.46	1599	25.46	2602	25.46	1580
25.48	1532	25.48	1392	25.48	1576	25.48	2721	25.48	1538
25.5	1499	25.5	1482	25.5	1547	25.5	2707	25.5	1657
25.52	1525	25.52	1508	25.52	1558	25.52	2657	25.52	1536
25.54	1533	25.54	1582	25.54	1563	25.54	2687	25.54	1588
25.56	1504	25.56	1485	25.56	1621	25.56	2647	25.56	1497
25.58	1492	25.58	1440	25.58	1602	25.58	2625	25.58	1542
25.6	1552	25.6	1529	25.6	1615	25.6	2693	25.6	1484
25.62	1530	25.62	1467	25.62	1580	25.62	2702	25.62	1577
25.64	1543	25.64	1539	25.64	1568	25.64	2692	25.64	1479
25.66	1514	25.66	1519	25.66	1584	25.66	2670	25.66	1540
25.68	1540	25.68	1432	25.68	1595	25.68	2727	25.68	1504
25.7	1549	25.7	1484	25.7	1596	25.7	2740	25.7	1498
25.72	1468	25.72	1438	25.72	1620	25.72	2699	25.72	1503
25.74	1470	25.74	1488	25.74	1549	25.74	2629	25.74	1434
25.76	1496	25.76	1454	25.76	1585	25.76	2617	25.76	1521
25.78	1502	25.78	1446	25.78	1547	25.78	2712	25.78	1519
25.8	1468	25.8	1411	25.8	1595	25.8	2647	25.8	1552
25.82	1504	25.82	1570	25.82	1525	25.82	2646	25.82	1543
25.84	1521	25.84	1487	25.84	1562	25.84	2656	25.84	1582
25.86	1489	25.86	1470	25.86	1575	25.86	2637	25.86	1620
25.88	1517	25.88	1478	25.88	1579	25.88	2714	25.88	1615
25.9	1619	25.9	1455	25.9	1560	25.9	2712	25.9	1591
25.92	1499	25.92	1528	25.92	1598	25.92	2663	25.92	1570
25.94	1462	25.94	1453	25.94	1607	25.94	2713	25.94	1600
25.96	1451	25.96	1498	25.96	1577	25.96	2699	25.96	1576
25.98	1488	25.98	1511	25.98	1571	25.98	2694	25.98	1598
26	1527	26	1492	26	1566	26	2693	26	1572
26.02	1518	26.02	1475	26.02	1557	26.02	2654	26.02	1524
26.04	1521	26.04	1482	26.04	1594	26.04	2673	26.04	1587
26.06	1518	26.06	1489	26.06	1547	26.06	2676	26.06	1534
26.08	1505	26.08	1495	26.08	1549	26.08	2649	26.08	1538
26.1	1508	26.1	1523	26.1	1562	26.1	2730	26.1	1575
26.12	1511	26.12	1472	26.12	1612	26.12	2733	26.12	1550
26.14	1570	26.14	1478	26.14	1592	26.14	2664	26.14	1594
26.16	1503	26.16	1521	26.16	1538	26.16	2612	26.16	1545
26.18	1508	26.18	1468	26.18	1670	26.18	2760	26.18	1551
26.2	1541	26.2	1499	26.2	1627	26.2	2622	26.2	1511
26.22	1501	26.22	1517	26.22	1505	26.22	2681	26.22	1554
26.24	1504	26.24	1457	26.24	1552	26.24	2678	26.24	1513
26.26	1492	26.26	1499	26.26	1581	26.26	2740	26.26	1527
26.28	1511	26.28	1508	26.28	1569	26.28	2704	26.28	1546
26.3	1532	26.3	1506	26.3	1629	26.3	2648	26.3	1615
26.32	1572	26.32	1457	26.32	1624	26.32	2695	26.32	1565
26.34	1489	26.34	1491	26.34	1629	26.34	2710	26.34	1565
26.36	1495	26.36	1460	26.36	1566	26.36	2624	26.36	1611
26.38	1448	26.38	1514	26.38	1622	26.38	2646	26.38	1546
26.4	1491	26.4	1450	26.4	1596	26.4	2714	26.4	1498
26.42	1521	26.42	1461	26.42	1608	26.42	2742	26.42	1504
26.44	1506	26.44	1506	26.44	1560	26.44	2679	26.44	1527
26.46	1528	26.46	1571	26.46	1569	26.46	2677	26.46	1590
26.48	1581	26.48	1471	26.48	1652	26.48	2716	26.48	1590
26.5	1417	26.5	1473	26.5	1583	26.5	2732	26.5	1527
26.52	1511	26.52	1525	26.52	1594	26.52	2741	26.52	1627
26.54	1530	26.54	1484	26.54	1554	26.54	2599	26.54	1615
26.56	1511	26.56	1442	26.56	1619	26.56	2704	26.56	1546
26.58	1516	26.58	1496	26.58	1590	26.58	2746	26.58	1588
26.6	1536	26.6	1503	26.6	1628	26.6	2755	26.6	1569
26.62	1546	26.62	1450	26.62	1586	26.62	2703	26.62	1596
26.64	1497	26.64	1440	26.64	1629	26.64	2697	26.64	1577
26.66	1463	26.66	1525	26.66	1529	26.66	2682	26.66	1583
26.68	1535	26.68	1495	26.68	1539	26.68	2771	26.68	1502
26.7	1549	26.7	1515	26.7	1576	26.7	2638	26.7	1602
26.72	1524	26.72	1468	26.72	1537	26.72	2720	26.72	1621
26.74	1468	26.74	1460	26.74	1592	26.74	2701	26.74	1647
26.76	1451	26.76	1468	26.76	1571	26.76	2647	26.76	1558
26.78	1499	26.78	1527	26.78	1629	26.78	2733	26.78	1550
26.8	1474	26.8	1469	26.8	1564	26.8	2597	26.8	1585
26.82	1478	26.82	1438	26.82	1572	26.82	2716	26.82	1507
26.84	1453	26.84	1451	26.84	1556	26.84	2594	26.84	1580
26.86	1526	26.86	1480	26.86	1563	26.86	2661	26.86	1523
26.88	1539	26.88	1493	26.88	1563	26.88	2701	26.88	1532
26.9	1507	26.9	1516	26.9	1596	26.9	2675	26.9	1581
26.92	1573	26.92	1449	26.92	1589	26.92	2737	26.92	1551
26.94	1451	26.94	1472	26.94	1543	26.94	2680	26.94	1553
26.96	1521	26.96	1501	26.96	1620	26.96	2859	26.96	1558
26.98	1531	26.98	1450	26.98	1609	26.98	2793	26.98	1581
27	1538	27	1478	27	1589	27	2706	27	1583
27.02	1541	27.02	1518	27.02	1586	27.02	2778	27.02	1574
27.04	1483	27.04	1507	27.04	1616	27.04	2693	27.04	1560
27.06	1557	27.06	1515	27.06	1571	27.06	2696	27.06	1518
27.08	1574	27.08	1482	27.08	1622	27.08	2750	27.08	1578
27.1	1480	27.1	1473	27.1	1620	27.1	2743	27.1	1490
27.12	1559	27.12	1499	27.12	1568	27.12	2728	27.12	1553
27.14	1523	27.14	1459	27.14	1622	27.14	2647	27.14	1543
27.16	1508	27.16	1499	27.16	1596	27.16	2663	27.16	1561
27.18	1533	27.18	1474	27.18	1635	27.18	2648	27.18	1587
27.2	1530	27.2	1483	27.2	1628	27.2	2681	27.2	1617
27.22	1517	27.22	1548	27.22	1627	27.22	2727	27.22	1646
27.24	1553	27.24	1527	27.24	1500	27.24	2601	27.24	1548
27.26	1438	27.26	1510	27.26	1613	27.26	2717	27.26	1485
27.28	1533	27.28	1459	27.28	1616	27.28	2703	27.28	1570
27.3	1559	27.3	1479	27.3	1559	27.3	2728	27.3	1624
27.32	1511	27.32	1474	27.32	1579	27.32	2743	27.32	1533
27.34	1448	27.34	1505	27.34	1575	27.34	2683	27.34	1438
27.36	1557	27.36	1560	27.36	1562	27.36	2675	27.36	1547
27.38	1529	27.38	1526	27.38	1667	27.38	2650	27.38	1573
27.4	1536	27.4	1459	27.4	1587	27.4	2716	27.4	1562
27.42	1577	27.42	1499	27.42	1568	27.42	2725	27.42	1568
27.44	1516	27.44	1483	27.44	1602	27.44	2651	27.44	1648
27.46	1549	27.46	1581	27.46	1587	27.46	2720	27.46	1444
27.48	1543	27.48	1502	27.48	1666	27.48	2714	27.48	1477
27.5	1531	27.5	1468	27.5	1533	27.5	2770	27.5	1554
27.52	1532	27.52	1469	27.52	1503	27.52	2686	27.52	1578
27.54	1550	27.54	1500	27.54	1572	27.54	2734	27.54	1603
27.56	1575	27.56	1461	27.56	1632	27.56	2787	27.56	1550
27.58	1518	27.58	1435	27.58	1614	27.58	2750	27.58	1584
27.6	1492	27.6	1514	27.6	1642	27.6	2675	27.6	1562
27.62	1517	27.62	1504	27.62	1583	27.62	2708	27.62	1552
27.64	1513	27.64	1442	27.64	1584	27.64	2607	27.64	1603
27.66	1522	27.66	1555	27.66	1610	27.66	2642	27.66	1560
27.68	1512	27.68	1495	27.68	1642	27.68	2706	27.68	1497
27.7	1549	27.7	1505	27.7	1637	27.7	2693	27.7	1548
27.72	1539	27.72	1504	27.72	1565	27.72	2697	27.72	1560
27.74	1514	27.74	1458	27.74	1613	27.74	2636	27.74	1606
27.76	1538	27.76	1479	27.76	1562	27.76	2717	27.76	1552
27.78	1540	27.78	1441	27.78	1624	27.78	2690	27.78	1591
27.8	1565	27.8	1484	27.8	1594	27.8	2683	27.8	1499
27.82	1517	27.82	1462	27.82	1599	27.82	2625	27.82	1534
27.84	1457	27.84	1477	27.84	1569	27.84	2668	27.84	1633
27.86	1501	27.86	1492	27.86	1573	27.86	2688	27.86	1647
27.88	1525	27.88	1402	27.88	1537	27.88	2724	27.88	1520
27.9	1518	27.9	1474	27.9	1599	27.9	2735	27.9	1497
27.92	1537	27.92	1501	27.92	1484	27.92	2734	27.92	1520
27.94	1502	27.94	1576	27.94	1583	27.94	2721	27.94	1504
27.96	1525	27.96	1503	27.96	1543	27.96	2621	27.96	1522
27.98	1565	27.98	1516	27.98	1584	27.98	2653	27.98	1506
28	1473	28	1504	28	1586	28	2636	28	1555
28.02	1550	28.02	1503	28.02	1595	28.02	2672	28.02	1587
28.04	1519	28.04	1569	28.04	1631	28.04	2626	28.04	1562
28.06	1529	28.06	1470	28.06	1615	28.06	2666	28.06	1555
28.08	1542	28.08	1496	28.08	1601	28.08	2720	28.08	1583
28.1	1486	28.1	1522	28.1	1645	28.1	2696	28.1	1543
28.12	1519	28.12	1487	28.12	1597	28.12	2646	28.12	1575
28.14	1493	28.14	1530	28.14	1583	28.14	2670	28.14	1528
28.16	1489	28.16	1518	28.16	1540	28.16	2737	28.16	1605
28.18	1465	28.18	1541	28.18	1597	28.18	2559	28.18	1500
28.2	1469	28.2	1501	28.2	1676	28.2	2718	28.2	1526
28.22	1552	28.22	1514	28.22	1612	28.22	2632	28.22	1625
28.24	1540	28.24	1528	28.24	1596	28.24	2750	28.24	1518
28.26	1475	28.26	1530	28.26	1572	28.26	2738	28.26	1517
28.28	1551	28.28	1536	28.28	1638	28.28	2798	28.28	1566
28.3	1449	28.3	1427	28.3	1557	28.3	2643	28.3	1506
28.32	1552	28.32	1541	28.32	1634	28.32	2670	28.32	1543
28.34	1477	28.34	1504	28.34	1602	28.34	2635	28.34	1482
28.36	1579	28.36	1467	28.36	1558	28.36	2589	28.36	1553
28.38	1500	28.38	1528	28.38	1640	28.38	2634	28.38	1535
28.4	1644	28.4	1455	28.4	1571	28.4	2681	28.4	1555
28.42	1574	28.42	1492	28.42	1587	28.42	2686	28.42	1643
28.44	1540	28.44	1492	28.44	1600	28.44	2729	28.44	1514
28.46	1506	28.46	1500	28.46	1533	28.46	2783	28.46	1595
28.48	1545	28.48	1475	28.48	1579	28.48	2687	28.48	1590
28.5	1561	28.5	1493	28.5	1609	28.5	2718	28.5	1597
28.52	1622	28.52	1505	28.52	1525	28.52	2691	28.52	1588
28.54	1511	28.54	1571	28.54	1565	28.54	2691	28.54	1545
28.56	1562	28.56	1429	28.56	1583	28.56	2713	28.56	1568
28.58	1548	28.58	1556	28.58	1601	28.58	2662	28.58	1533
28.6	1499	28.6	1487	28.6	1597	28.6	2704	28.6	1567
28.62	1533	28.62	1497	28.62	1629	28.62	2611	28.62	1574
28.64	1512	28.64	1512	28.64	1623	28.64	2641	28.64	1540
28.66	1500	28.66	1565	28.66	1599	28.66	2775	28.66	1523
28.68	1521	28.68	1525	28.68	1610	28.68	2684	28.68	1561
28.7	1510	28.7	1459	28.7	1595	28.7	2735	28.7	1483
28.72	1562	28.72	1474	28.72	1595	28.72	2709	28.72	1572
28.74	1567	28.74	1517	28.74	1625	28.74	2602	28.74	1560
28.76	1509	28.76	1500	28.76	1652	28.76	2642	28.76	1527
28.78	1534	28.78	1503	28.78	1616	28.78	2659	28.78	1534
28.8	1581	28.8	1507	28.8	1631	28.8	2677	28.8	1607
28.82	1578	28.82	1513	28.82	1618	28.82	2752	28.82	1581
28.84	1581	28.84	1505	28.84	1572	28.84	2706	28.84	1578
28.86	1552	28.86	1493	28.86	1582	28.86	2680	28.86	1553
28.88	1538	28.88	1478	28.88	1597	28.88	2581	28.88	1573
28.9	1516	28.9	1488	28.9	1564	28.9	2647	28.9	1592
28.92	1485	28.92	1478	28.92	1669	28.92	2738	28.92	1559
28.94	1558	28.94	1480	28.94	1534	28.94	2686	28.94	1516
28.96	1570	28.96	1499	28.96	1568	28.96	2687	28.96	1587
28.98	1524	28.98	1475	28.98	1655	28.98	2618	28.98	1610
29	1495	29	1486	29	1599	29	2578	29	1582
29.02	1488	29.02	1512	29.02	1599	29.02	2706	29.02	1568
29.04	1627	29.04	1495	29.04	1593	29.04	2747	29.04	1574
29.06	1580	29.06	1468	29.06	1571	29.06	2677	29.06	1650
29.08	1567	29.08	1479	29.08	1655	29.08	2728	29.08	1569
29.1	1537	29.1	1461	29.1	1601	29.1	2693	29.1	1580
29.12	1563	29.12	1446	29.12	1577	29.12	2678	29.12	1524
29.14	1575	29.14	1517	29.14	1562	29.14	2657	29.14	1516
29.16	1546	29.16	1516	29.16	1577	29.16	2725	29.16	1554
29.18	1511	29.18	1528	29.18	1631	29.18	2584	29.18	1537
29.2	1549	29.2	1527	29.2	1650	29.2	2627	29.2	1513
29.22	1534	29.22	1497	29.22	1634	29.22	2746	29.22	1558
29.24	1560	29.24	1498	29.24	1593	29.24	2732	29.24	1558
29.26	1511	29.26	1479	29.26	1631	29.26	2714	29.26	1594
29.28	1553	29.28	1443	29.28	1606	29.28	2574	29.28	1569
29.3	1517	29.3	1494	29.3	1580	29.3	2755	29.3	1592
29.32	1583	29.32	1542	29.32	1612	29.32	2710	29.32	1592
29.34	1544	29.34	1454	29.34	1637	29.34	2723	29.34	1497
29.36	1533	29.36	1478	29.36	1597	29.36	2736	29.36	1576
29.38	1492	29.38	1513	29.38	1643	29.38	2661	29.38	1559
29.4	1541	29.4	1571	29.4	1601	29.4	2712	29.4	1566
29.42	1517	29.42	1520	29.42	1642	29.42	2675	29.42	1502
29.44	1514	29.44	1527	29.44	1701	29.44	2670	29.44	1502
29.46	1552	29.46	1450	29.46	1597	29.46	2621	29.46	1548
29.48	1523	29.48	1503	29.48	1660	29.48	2589	29.48	1543
29.5	1596	29.5	1501	29.5	1628	29.5	2557	29.5	1579
29.52	1563	29.52	1546	29.52	1658	29.52	2704	29.52	1621
29.54	1553	29.54	1494	29.54	1530	29.54	2728	29.54	1577
29.56	1541	29.56	1425	29.56	1637	29.56	2692	29.56	1553
29.58	1559	29.58	1551	29.58	1662	29.58	2704	29.58	1572
29.6	1533	29.6	1574	29.6	1620	29.6	2716	29.6	1514
29.62	1550	29.62	1472	29.62	1650	29.62	2662	29.62	1516
29.64	1541	29.64	1470	29.64	1676	29.64	2707	29.64	1589
29.66	1556	29.66	1478	29.66	1718	29.66	2732	29.66	1538
29.68	1547	29.68	1567	29.68	1610	29.68	2733	29.68	1541
29.7	1568	29.7	1464	29.7	1591	29.7	2755	29.7	1593
29.72	1488	29.72	1457	29.72	1625	29.72	2701	29.72	1600
29.74	1520	29.74	1511	29.74	1602	29.74	2705	29.74	1551
29.76	1606	29.76	1497	29.76	1593	29.76	2626	29.76	1592
29.78	1553	29.78	1515	29.78	1642	29.78	2697	29.78	1586
29.8	1583	29.8	1526	29.8	1622	29.8	2750	29.8	1565
29.82	1573	29.82	1432	29.82	1616	29.82	2787	29.82	1593
29.84	1462	29.84	1466	29.84	1615	29.84	2743	29.84	1612
29.86	1507	29.86	1526	29.86	1620	29.86	2767	29.86	1665
29.88	1538	29.88	1530	29.88	1680	29.88	2794	29.88	1685
29.9	1513	29.9	1476	29.9	1611	29.9	2715	29.9	1630
29.92	1512	29.92	1470	29.92	1681	29.92	2858	29.92	1698
29.94	1519	29.94	1507	29.94	1686	29.94	2824	29.94	1686
29.96	1571	29.96	1538	29.96	1566	29.96	2805	29.96	1740
29.98	1485	29.98	1503	29.98	1627	29.98	2820	29.98	1757
30	1557	30	1571	30	1708	30	2887	30	1791
30.02	1587	30.02	1475	30.02	1657	30.02	2909	30.02	1841
30.04	1567	30.04	1478	30.04	1605	30.04	2868	30.04	1878
30.06	1592	30.06	1484	30.06	1654	30.06	2915	30.06	1736
30.08	1511	30.08	1503	30.08	1636	30.08	3054	30.08	1817
30.1	1565	30.1	1578	30.1	1688	30.1	3024	30.1	1820
30.12	1533	30.12	1558	30.12	1647	30.12	3056	30.12	1879
30.14	1546	30.14	1573	30.14	1662	30.14	3088	30.14	1749
30.16	1533	30.16	1546	30.16	1686	30.16	3150	30.16	1810
30.18	1544	30.18	1531	30.18	1729	30.18	2993	30.18	1821
30.2	1553	30.2	1489	30.2	1545	30.2	3080	30.2	1729
30.22	1621	30.22	1526	30.22	1607	30.22	3041	30.22	1750
30.24	1492	30.24	1537	30.24	1676	30.24	2941	30.24	1687
30.26	1553	30.26	1471	30.26	1618	30.26	2977	30.26	1690
30.28	1542	30.28	1569	30.28	1656	30.28	2910	30.28	1690
30.3	1562	30.3	1539	30.3	1638	30.3	2822	30.3	1685
30.32	1551	30.32	1487	30.32	1713	30.32	2815	30.32	1587
30.34	1574	30.34	1505	30.34	1687	30.34	2827	30.34	1686
30.36	1581	30.36	1478	30.36	1615	30.36	2801	30.36	1638
30.38	1518	30.38	1487	30.38	1619	30.38	2765	30.38	1561
30.4	1512	30.4	1513	30.4	1637	30.4	2805	30.4	1615
30.42	1500	30.42	1524	30.42	1698	30.42	2799	30.42	1584
30.44	1667	30.44	1436	30.44	1583	30.44	2696	30.44	1603
30.46	1533	30.46	1523	30.46	1718	30.46	2733	30.46	1611
30.48	1560	30.48	1496	30.48	1733	30.48	2680	30.48	1586
30.5	1493	30.5	1640	30.5	1645	30.5	2811	30.5	1569
30.52	1610	30.52	1509	30.52	1660	30.52	2702	30.52	1581
30.54	1540	30.54	1526	30.54	1626	30.54	2615	30.54	1541
30.56	1554	30.56	1519	30.56	1625	30.56	2664	30.56	1552
30.58	1554	30.58	1488	30.58	1590	30.58	2709	30.58	1556
30.6	1506	30.6	1529	30.6	1593	30.6	2663	30.6	1596
30.62	1545	30.62	1499	30.62	1602	30.62	2620	30.62	1621
30.64	1475	30.64	1518	30.64	1615	30.64	2750	30.64	1587
30.66	1570	30.66	1557	30.66	1600	30.66	2663	30.66	1601
30.68	1529	30.68	1502	30.68	1605	30.68	2702	30.68	1570
30.7	1549	30.7	1516	30.7	1637	30.7	2687	30.7	1555
30.72	1520	30.72	1535	30.72	1579	30.72	2734	30.72	1550
30.74	1540	30.74	1468	30.74	1636	30.74	2674	30.74	1582
30.76	1493	30.76	1513	30.76	1660	30.76	2690	30.76	1539
30.78	1533	30.78	1546	30.78	1591	30.78	2725	30.78	1618
30.8	1560	30.8	1535	30.8	1656	30.8	2695	30.8	1589
30.82	1572	30.82	1586	30.82	1695	30.82	2783	30.82	1593
30.84	1534	30.84	1503	30.84	1653	30.84	2554	30.84	1622
30.86	1522	30.86	1473	30.86	1601	30.86	2703	30.86	1565
30.88	1583	30.88	1507	30.88	1570	30.88	2695	30.88	1589
30.9	1601	30.9	1497	30.9	1711	30.9	2743	30.9	1600
30.92	1635	30.92	1537	30.92	1619	30.92	2711	30.92	1535
30.94	1569	30.94	1521	30.94	1570	30.94	2649	30.94	1551
30.96	1582	30.96	1563	30.96	1639	30.96	2645	30.96	1623
30.98	1525	30.98	1498	30.98	1561	30.98	2616	30.98	1556
31	1561	31	1496	31	1643	31	2660	31	1600
31.02	1492	31.02	1577	31.02	1718	31.02	2702	31.02	1540
31.04	1601	31.04	1531	31.04	1580	31.04	2681	31.04	1583
31.06	1519	31.06	1583	31.06	1588	31.06	2672	31.06	1553
31.08	1544	31.08	1530	31.08	1648	31.08	2778	31.08	1594
31.1	1536	31.1	1522	31.1	1623	31.1	2671	31.1	1563
31.12	1601	31.12	1538	31.12	1643	31.12	2707	31.12	1552
31.14	1611	31.14	1494	31.14	1604	31.14	2611	31.14	1577
31.16	1585	31.16	1546	31.16	1564	31.16	2581	31.16	1576
31.18	1588	31.18	1521	31.18	1634	31.18	2666	31.18	1573
31.2	1563	31.2	1504	31.2	1619	31.2	2654	31.2	1580
31.22	1622	31.22	1525	31.22	1660	31.22	2807	31.22	1531
31.24	1586	31.24	1530	31.24	1612	31.24	2736	31.24	1528
31.26	1574	31.26	1537	31.26	1557	31.26	2729	31.26	1523
31.28	1594	31.28	1556	31.28	1615	31.28	2602	31.28	1518
31.3	1538	31.3	1536	31.3	1685	31.3	2753	31.3	1591
31.32	1588	31.32	1552	31.32	1613	31.32	2694	31.32	1589
31.34	1520	31.34	1557	31.34	1647	31.34	2688	31.34	1565
31.36	1532	31.36	1544	31.36	1657	31.36	2605	31.36	1589
31.38	1517	31.38	1492	31.38	1570	31.38	2651	31.38	1585
31.4	1587	31.4	1508	31.4	1677	31.4	2648	31.4	1570
31.42	1553	31.42	1544	31.42	1633	31.42	2717	31.42	1555
31.44	1622	31.44	1589	31.44	1603	31.44	2715	31.44	1570
31.46	1582	31.46	1520	31.46	1614	31.46	2636	31.46	1509
31.48	1543	31.48	1595	31.48	1629	31.48	2676	31.48	1510
31.5	1609	31.5	1568	31.5	1601	31.5	2729	31.5	1630
31.52	1618	31.52	1516	31.52	1599	31.52	2623	31.52	1588
31.54	1527	31.54	1581	31.54	1605	31.54	2671	31.54	1572
31.56	1528	31.56	1489	31.56	1652	31.56	2780	31.56	1582
31.58	1558	31.58	1569	31.58	1677	31.58	2666	31.58	1524
31.6	1544	31.6	1575	31.6	1616	31.6	2787	31.6	1561
31.62	1569	31.62	1544	31.62	1610	31.62	2683	31.62	1584
31.64	1603	31.64	1468	31.64	1611	31.64	2727	31.64	1587
31.66	1571	31.66	1569	31.66	1610	31.66	2649	31.66	1602
31.68	1583	31.68	1564	31.68	1631	31.68	2699	31.68	1617
31.7	1569	31.7	1487	31.7	1674	31.7	2715	31.7	1589
31.72	1570	31.72	1474	31.72	1652	31.72	2710	31.72	1572
31.74	1555	31.74	1533	31.74	1656	31.74	2734	31.74	1514
31.76	1594	31.76	1569	31.76	1623	31.76	2621	31.76	1557
31.78	1614	31.78	1572	31.78	1672	31.78	2656	31.78	1599
31.8	1567	31.8	1526	31.8	1606	31.8	2704	31.8	1645
31.82	1589	31.82	1461	31.82	1706	31.82	2651	31.82	1587
31.84	1594	31.84	1503	31.84	1616	31.84	2746	31.84	1635
31.86	1566	31.86	1523	31.86	1693	31.86	2759	31.86	1582
31.88	1603	31.88	1485	31.88	1646	31.88	2641	31.88	1537
31.9	1589	31.9	1534	31.9	1707	31.9	2618	31.9	1522
31.92	1639	31.92	1509	31.92	1642	31.92	2716	31.92	1577
31.94	1558	31.94	1572	31.94	1678	31.94	2666	31.94	1542
31.96	1613	31.96	1506	31.96	1643	31.96	2629	31.96	1627
31.98	1597	31.98	1487	31.98	1645	31.98	2732	31.98	1640
32	1535	32	1505	32	1590	32	2616	32	1660
32.02	1574	32.02	1521	32.02	1589	32.02	2685	32.02	1598
32.04	1537	32.04	1588	32.04	1541	32.04	2765	32.04	1604
32.06	1547	32.06	1553	32.06	1621	32.06	2814	32.06	1591
32.08	1573	32.08	1539	32.08	1624	32.08	2605	32.08	1595
32.1	1583	32.1	1498	32.1	1573	32.1	2689	32.1	1585
32.12	1591	32.12	1477	32.12	1642	32.12	2769	32.12	1570
32.14	1622	32.14	1597	32.14	1629	32.14	2693	32.14	1590
32.16	1553	32.16	1502	32.16	1639	32.16	2664	32.16	1628
32.18	1588	32.18	1565	32.18	1655	32.18	2713	32.18	1622
32.2	1562	32.2	1536	32.2	1591	32.2	2770	32.2	1609
32.22	1535	32.22	1551	32.22	1638	32.22	2660	32.22	1587
32.24	1625	32.24	1592	32.24	1625	32.24	2728	32.24	1595
32.26	1586	32.26	1626	32.26	1714	32.26	2704	32.26	1639
32.28	1606	32.28	1498	32.28	1603	32.28	2724	32.28	1645
32.3	1588	32.3	1496	32.3	1620	32.3	2676	32.3	1593
32.32	1634	32.32	1597	32.32	1656	32.32	2719	32.32	1625
32.34	1653	32.34	1533	32.34	1635	32.34	2647	32.34	1591
32.36	1524	32.36	1503	32.36	1697	32.36	2763	32.36	1535
32.38	1493	32.38	1519	32.38	1639	32.38	2772	32.38	1606
32.4	1524	32.4	1591	32.4	1605	32.4	2740	32.4	1611
32.42	1594	32.42	1528	32.42	1627	32.42	2649	32.42	1541
32.44	1511	32.44	1537	32.44	1619	32.44	2620	32.44	1586
32.46	1553	32.46	1500	32.46	1605	32.46	2727	32.46	1606
32.48	1593	32.48	1487	32.48	1668	32.48	2744	32.48	1594
32.5	1562	32.5	1528	32.5	1646	32.5	2751	32.5	1547
32.52	1528	32.52	1528	32.52	1660	32.52	2683	32.52	1658
32.54	1473	32.54	1607	32.54	1607	32.54	2691	32.54	1608
32.56	1510	32.56	1547	32.56	1617	32.56	2708	32.56	1646
32.58	1602	32.58	1537	32.58	1663	32.58	2689	32.58	1594
32.6	1588	32.6	1552	32.6	1626	32.6	2626	32.6	1674
32.62	1562	32.62	1525	32.62	1641	32.62	2606	32.62	1535
32.64	1527	32.64	1610	32.64	1630	32.64	2605	32.64	1634
32.66	1572	32.66	1552	32.66	1589	32.66	2720	32.66	1548
32.68	1556	32.68	1567	32.68	1627	32.68	2712	32.68	1658
32.7	1588	32.7	1569	32.7	1590	32.7	2780	32.7	1649
32.72	1628	32.72	1559	32.72	1634	32.72	2718	32.72	1623
32.74	1561	32.74	1538	32.74	1614	32.74	2680	32.74	1590
32.76	1567	32.76	1556	32.76	1651	32.76	2700	32.76	1555
32.78	1618	32.78	1587	32.78	1648	32.78	2775	32.78	1581
32.8	1600	32.8	1587	32.8	1626	32.8	2717	32.8	1636
32.82	1601	32.82	1523	32.82	1685	32.82	2684	32.82	1613
32.84	1578	32.84	1602	32.84	1660	32.84	2776	32.84	1693
32.86	1511	32.86	1524	32.86	1694	32.86	2674	32.86	1645
32.88	1635	32.88	1626	32.88	1659	32.88	2725	32.88	1630
32.9	1570	32.9	1530	32.9	1604	32.9	2738	32.9	1729
32.92	1548	32.92	1598	32.92	1656	32.92	2784	32.92	1626
32.94	1620	32.94	1595	32.94	1624	32.94	2709	32.94	1630
32.96	1590	32.96	1592	32.96	1699	32.96	2808	32.96	1733
32.98	1661	32.98	1632	32.98	1687	32.98	2805	32.98	1826
33	1568	33	1568	33	1858	33	2877	33	1854
33.02	1523	33.02	1602	33.02	1763	33.02	2897	33.02	2042
33.04	1621	33.04	1558	33.04	1876	33.04	2879	33.04	2143
33.06	1618	33.06	1597	33.06	1861	33.06	2983	33.06	2298
33.08	1583	33.08	1602	33.08	1939	33.08	3121	33.08	2499
33.1	1604	33.1	1676	33.1	2059	33.1	3232	33.1	2445
33.12	1571	33.12	1610	33.12	2021	33.12	3438	33.12	2317
33.14	1581	33.14	1620	33.14	2078	33.14	3866	33.14	2223
33.16	1667	33.16	1572	33.16	2091	33.16	4327	33.16	2081
33.18	1587	33.18	1607	33.18	1971	33.18	4873	33.18	2070
33.2	1582	33.2	1603	33.2	1974	33.2	5276	33.2	1943
33.22	1599	33.22	1589	33.22	1887	33.22	4659	33.22	1887
33.24	1625	33.24	1620	33.24	1820	33.24	4191	33.24	1776
33.26	1595	33.26	1473	33.26	1826	33.26	4071	33.26	1769
33.28	1502	33.28	1550	33.28	1804	33.28	3992	33.28	1647
33.3	1533	33.3	1521	33.3	1729	33.3	3756	33.3	1625
33.32	1573	33.32	1635	33.32	1718	33.32	3252	33.32	1683
33.34	1593	33.34	1499	33.34	1735	33.34	3084	33.34	1619
33.36	1585	33.36	1587	33.36	1680	33.36	2875	33.36	1582
33.38	1556	33.38	1502	33.38	1728	33.38	2808	33.38	1595
33.4	1558	33.4	1566	33.4	1672	33.4	2822	33.4	1633
33.42	1632	33.42	1519	33.42	1658	33.42	2781	33.42	1652
33.44	1592	33.44	1502	33.44	1677	33.44	2758	33.44	1598
33.46	1543	33.46	1486	33.46	1661	33.46	2756	33.46	1556
33.48	1658	33.48	1524	33.48	1633	33.48	2753	33.48	1640
33.5	1567	33.5	1595	33.5	1730	33.5	2845	33.5	1613
33.52	1611	33.52	1560	33.52	1675	33.52	2789	33.52	1627
33.54	1567	33.54	1529	33.54	1689	33.54	2682	33.54	1673
33.56	1627	33.56	1525	33.56	1652	33.56	2731	33.56	1617
33.58	1631	33.58	1539	33.58	1611	33.58	2788	33.58	1609
33.6	1607	33.6	1566	33.6	1749	33.6	2631	33.6	1622
33.62	1586	33.62	1609	33.62	1675	33.62	2786	33.62	1659
33.64	1652	33.64	1520	33.64	1655	33.64	2712	33.64	1571
33.66	1665	33.66	1547	33.66	1591	33.66	2627	33.66	1625
33.68	1633	33.68	1533	33.68	1654	33.68	2710	33.68	1668
33.7	1576	33.7	1603	33.7	1633	33.7	2707	33.7	1630
33.72	1534	33.72	1549	33.72	1644	33.72	2806	33.72	1678
33.74	1563	33.74	1494	33.74	1631	33.74	2796	33.74	1625
33.76	1576	33.76	1561	33.76	1650	33.76	2667	33.76	1628
33.78	1566	33.78	1616	33.78	1634	33.78	2642	33.78	1606
33.8	1638	33.8	1578	33.8	1645	33.8	2736	33.8	1603
33.82	1651	33.82	1517	33.82	1658	33.82	2730	33.82	1627
33.84	1663	33.84	1544	33.84	1680	33.84	2598	33.84	1653
33.86	1625	33.86	1552	33.86	1593	33.86	2770	33.86	1629
33.88	1609	33.88	1494	33.88	1703	33.88	2658	33.88	1594
33.9	1619	33.9	1540	33.9	1749	33.9	2786	33.9	1677
33.92	1618	33.92	1557	33.92	1668	33.92	2739	33.92	1625
33.94	1584	33.94	1594	33.94	1663	33.94	2602	33.94	1578
33.96	1559	33.96	1552	33.96	1647	33.96	2704	33.96	1614
33.98	1623	33.98	1619	33.98	1655	33.98	2760	33.98	1686
34	1564	34	1610	34	1653	34	2623	34	1618
34.02	1629	34.02	1501	34.02	1637	34.02	2625	34.02	1600
34.04	1590	34.04	1529	34.04	1674	34.04	2685	34.04	1628
34.06	1581	34.06	1524	34.06	1700	34.06	2630	34.06	1599
34.08	1616	34.08	1541	34.08	1660	34.08	2581	34.08	1704
34.1	1597	34.1	1558	34.1	1632	34.1	2794	34.1	1642
34.12	1545	34.12	1581	34.12	1713	34.12	2660	34.12	1693
34.14	1611	34.14	1542	34.14	1676	34.14	2674	34.14	1576
34.16	1618	34.16	1534	34.16	1726	34.16	2618	34.16	1568
34.18	1562	34.18	1544	34.18	1648	34.18	2691	34.18	1539
34.2	1603	34.2	1571	34.2	1648	34.2	2793	34.2	1660
34.22	1621	34.22	1589	34.22	1592	34.22	2693	34.22	1636
34.24	1629	34.24	1575	34.24	1659	34.24	2617	34.24	1639
34.26	1634	34.26	1537	34.26	1711	34.26	2650	34.26	1584
34.28	1617	34.28	1581	34.28	1702	34.28	2701	34.28	1580
34.3	1641	34.3	1579	34.3	1652	34.3	2682	34.3	1632
34.32	1532	34.32	1572	34.32	1658	34.32	2683	34.32	1618
34.34	1709	34.34	1552	34.34	1682	34.34	2703	34.34	1559
34.36	1597	34.36	1534	34.36	1683	34.36	2772	34.36	1622
34.38	1569	34.38	1562	34.38	1625	34.38	2839	34.38	1667
34.4	1694	34.4	1533	34.4	1683	34.4	2695	34.4	1674
34.42	1551	34.42	1529	34.42	1693	34.42	2684	34.42	1639
34.44	1597	34.44	1555	34.44	1645	34.44	2679	34.44	1679
34.46	1599	34.46	1452	34.46	1640	34.46	2676	34.46	1646
34.48	1575	34.48	1512	34.48	1626	34.48	2677	34.48	1611
34.5	1602	34.5	1570	34.5	1623	34.5	2768	34.5	1629
34.52	1578	34.52	1516	34.52	1685	34.52	2698	34.52	1632
34.54	1601	34.54	1572	34.54	1605	34.54	2711	34.54	1654
34.56	1632	34.56	1586	34.56	1674	34.56	2674	34.56	1701
34.58	1577	34.58	1602	34.58	1691	34.58	2718	34.58	1662
34.6	1591	34.6	1611	34.6	1726	34.6	2661	34.6	1608
34.62	1568	34.62	1624	34.62	1660	34.62	2715	34.62	1633
34.64	1614	34.64	1628	34.64	1617	34.64	2723	34.64	1680
34.66	1537	34.66	1546	34.66	1645	34.66	2653	34.66	1588
34.68	1639	34.68	1618	34.68	1670	34.68	2732	34.68	1625
34.7	1638	34.7	1691	34.7	1655	34.7	2723	34.7	1593
34.72	1598	34.72	1565	34.72	1708	34.72	2785	34.72	1645
34.74	1597	34.74	1516	34.74	1634	34.74	2712	34.74	1584
34.76	1649	34.76	1537	34.76	1678	34.76	2714	34.76	1736
34.78	1644	34.78	1538	34.78	1734	34.78	2704	34.78	1684
34.8	1564	34.8	1542	34.8	1725	34.8	2734	34.8	1756
34.82	1562	34.82	1576	34.82	1691	34.82	2800	34.82	1645
34.84	1594	34.84	1547	34.84	1705	34.84	2703	34.84	1731
34.86	1601	34.86	1603	34.86	1671	34.86	2762	34.86	1639
34.88	1555	34.88	1579	34.88	1701	34.88	2789	34.88	1622
34.9	1622	34.9	1581	34.9	1696	34.9	2736	34.9	1674
34.92	1596	34.92	1520	34.92	1706	34.92	2746	34.92	1659
34.94	1656	34.94	1563	34.94	1621	34.94	2744	34.94	1676
34.96	1524	34.96	1566	34.96	1643	34.96	2753	34.96	1681
34.98	1591	34.98	1572	34.98	1661	34.98	2830	34.98	1665
35	1650	35	1519	35	1710	35	2762	35	1730
35.02	1679	35.02	1619	35.02	1649	35.02	2870	35.02	1669
35.04	1590	35.04	1612	35.04	1694	35.04	2843	35.04	1756
35.06	1579	35.06	1568	35.06	1693	35.06	2793	35.06	1746
35.08	1601	35.08	1555	35.08	1692	35.08	2823	35.08	1741
35.1	1597	35.1	1572	35.1	1728	35.1	2852	35.1	1759
35.12	1583	35.12	1592	35.12	1635	35.12	2835	35.12	1755
35.14	1602	35.14	1585	35.14	1710	35.14	2939	35.14	1752
35.16	1604	35.16	1554	35.16	1669	35.16	2810	35.16	1837
35.18	1610	35.18	1660	35.18	1691	35.18	2909	35.18	1816
35.2	1631	35.2	1618	35.2	1744	35.2	2854	35.2	1820
35.22	1607	35.22	1580	35.22	1691	35.22	2892	35.22	1834
35.24	1667	35.24	1512	35.24	1808	35.24	2922	35.24	1847
35.26	1669	35.26	1615	35.26	1714	35.26	2985	35.26	1980
35.28	1615	35.28	1606	35.28	1709	35.28	2984	35.28	2046
35.3	1630	35.3	1605	35.3	1762	35.3	3058	35.3	2080
35.32	1632	35.32	1612	35.32	1756	35.32	3054	35.32	2177
35.34	1679	35.34	1567	35.34	1739	35.34	3104	35.34	2276
35.36	1593	35.36	1595	35.36	1814	35.36	3200	35.36	2432
35.38	1689	35.38	1608	35.38	1745	35.38	3339	35.38	2484
35.4	1636	35.4	1547	35.4	1743	35.4	3418	35.4	2581
35.42	1610	35.42	1615	35.42	1795	35.42	3450	35.42	2636
35.44	1544	35.44	1596	35.44	1851	35.44	3686	35.44	2733
35.46	1637	35.46	1678	35.46	1854	35.46	3895	35.46	2754
35.48	1684	35.48	1667	35.48	1870	35.48	4094	35.48	2742
35.5	1667	35.5	1685	35.5	1892	35.5	4132	35.5	2870
35.52	1634	35.52	1577	35.52	1823	35.52	4187	35.52	2875
35.54	1588	35.54	1626	35.54	1869	35.54	4328	35.54	2983
35.56	1585	35.56	1627	35.56	1934	35.56	4183	35.56	2902
35.58	1598	35.58	1642	35.58	1965	35.58	4349	35.58	2779
35.6	1602	35.6	1601	35.6	1964	35.6	4466	35.6	2580
35.62	1612	35.62	1674	35.62	1973	35.62	4687	35.62	2446
35.64	1633	35.64	1661	35.64	1923	35.64	4933	35.64	2359
35.66	1608	35.66	1576	35.66	1873	35.66	4887	35.66	2257
35.68	1660	35.68	1585	35.68	1818	35.68	4594	35.68	2130
35.7	1595	35.7	1627	35.7	1881	35.7	4187	35.7	2004
35.72	1602	35.72	1667	35.72	1872	35.72	3969	35.72	1892
35.74	1651	35.74	1576	35.74	1906	35.74	3931	35.74	1962
35.76	1661	35.76	1643	35.76	1820	35.76	3778	35.76	1845
35.78	1602	35.78	1598	35.78	1765	35.78	3565	35.78	1803
35.8	1630	35.8	1580	35.8	1745	35.8	3180	35.8	1761
35.82	1608	35.82	1586	35.82	1722	35.82	3129	35.82	1725
35.84	1589	35.84	1539	35.84	1760	35.84	3001	35.84	1797
35.86	1646	35.86	1591	35.86	1727	35.86	3054	35.86	1737
35.88	1641	35.88	1588	35.88	1760	35.88	2873	35.88	1692
35.9	1656	35.9	1598	35.9	1656	35.9	2981	35.9	1752
35.92	1624	35.92	1589	35.92	1710	35.92	2885	35.92	1726
35.94	1686	35.94	1594	35.94	1727	35.94	2934	35.94	1721
35.96	1610	35.96	1576	35.96	1735	35.96	2895	35.96	1696
35.98	1623	35.98	1511	35.98	1671	35.98	2823	35.98	1764
36	1652	36	1517	36	1747	36	2731	36	1715
36.02	1627	36.02	1525	36.02	1716	36.02	2775	36.02	1719
36.04	1628	36.04	1583	36.04	1698	36.04	2810	36.04	1679
36.06	1596	36.06	1594	36.06	1665	36.06	2721	36.06	1689
36.08	1640	36.08	1562	36.08	1709	36.08	2750	36.08	1733
36.1	1640	36.1	1616	36.1	1625	36.1	2857	36.1	1721
36.12	1587	36.12	1475	36.12	1665	36.12	2647	36.12	1764
36.14	1588	36.14	1653	36.14	1632	36.14	2770	36.14	1695
36.16	1600	36.16	1558	36.16	1670	36.16	2747	36.16	1623
36.18	1591	36.18	1592	36.18	1662	36.18	2707	36.18	1718
36.2	1633	36.2	1540	36.2	1688	36.2	2732	36.2	1654
36.22	1616	36.22	1626	36.22	1614	36.22	2764	36.22	1724
36.24	1621	36.24	1526	36.24	1628	36.24	2706	36.24	1645
36.26	1632	36.26	1524	36.26	1689	36.26	2738	36.26	1620
36.28	1633	36.28	1560	36.28	1621	36.28	2738	36.28	1666
36.3	1652	36.3	1601	36.3	1696	36.3	2651	36.3	1690
36.32	1625	36.32	1583	36.32	1675	36.32	2608	36.32	1667
36.34	1582	36.34	1564	36.34	1669	36.34	2735	36.34	1773
36.36	1592	36.36	1563	36.36	1678	36.36	2753	36.36	1705
36.38	1647	36.38	1590	36.38	1748	36.38	2719	36.38	1759
36.4	1607	36.4	1500	36.4	1652	36.4	2659	36.4	1724
36.42	1643	36.42	1530	36.42	1667	36.42	2805	36.42	1679
36.44	1666	36.44	1622	36.44	1630	36.44	2759	36.44	1662
36.46	1569	36.46	1570	36.46	1707	36.46	2708	36.46	1695
36.48	1630	36.48	1603	36.48	1673	36.48	2693	36.48	1736
36.5	1658	36.5	1609	36.5	1694	36.5	2742	36.5	1704
36.52	1661	36.52	1593	36.52	1726	36.52	2785	36.52	1702
36.54	1584	36.54	1590	36.54	1706	36.54	2755	36.54	1705
36.56	1575	36.56	1629	36.56	1695	36.56	2722	36.56	1674
36.58	1700	36.58	1602	36.58	1652	36.58	2783	36.58	1749
36.6	1622	36.6	1605	36.6	1695	36.6	2729	36.6	1677
36.62	1634	36.62	1550	36.62	1685	36.62	2665	36.62	1713
36.64	1634	36.64	1633	36.64	1759	36.64	2671	36.64	1664
36.66	1618	36.66	1595	36.66	1698	36.66	2674	36.66	1676
36.68	1654	36.68	1631	36.68	1846	36.68	2696	36.68	1691
36.7	1647	36.7	1565	36.7	1653	36.7	2707	36.7	1680
36.72	1605	36.72	1609	36.72	1662	36.72	2792	36.72	1624
36.74	1641	36.74	1574	36.74	1695	36.74	2695	36.74	1744
36.76	1569	36.76	1618	36.76	1662	36.76	2759	36.76	1651
36.78	1624	36.78	1540	36.78	1675	36.78	2763	36.78	1733
36.8	1720	36.8	1551	36.8	1655	36.8	2737	36.8	1701
36.82	1603	36.82	1516	36.82	1643	36.82	2750	36.82	1704
36.84	1606	36.84	1507	36.84	1669	36.84	2639	36.84	1716
36.86	1576	36.86	1592	36.86	1644	36.86	2742	36.86	1672
36.88	1596	36.88	1569	36.88	1608	36.88	2699	36.88	1706
36.9	1695	36.9	1563	36.9	1677	36.9	2758	36.9	1827
36.92	1665	36.92	1597	36.92	1688	36.92	2813	36.92	1749
36.94	1723	36.94	1614	36.94	1701	36.94	2733	36.94	1773
36.96	1650	36.96	1554	36.96	1679	36.96	2775	36.96	1740
36.98	1592	36.98	1535	36.98	1658	36.98	2739	36.98	1722
37	1596	37	1611	37	1699	37	2772	37	1760
37.02	1643	37.02	1642	37.02	1656	37.02	2791	37.02	1828
37.04	1634	37.04	1582	37.04	1649	37.04	2844	37.04	1810
37.06	1585	37.06	1608	37.06	1620	37.06	2844	37.06	1792
37.08	1649	37.08	1631	37.08	1697	37.08	2721	37.08	1860
37.1	1615	37.1	1563	37.1	1703	37.1	2863	37.1	1808
37.12	1618	37.12	1636	37.12	1682	37.12	2825	37.12	1758
37.14	1569	37.14	1602	37.14	1657	37.14	2733	37.14	1778
37.16	1613	37.16	1600	37.16	1662	37.16	2740	37.16	1727
37.18	1720	37.18	1545	37.18	1708	37.18	2837	37.18	1798
37.2	1651	37.2	1618	37.2	1697	37.2	2885	37.2	1766
37.22	1675	37.22	1542	37.22	1733	37.22	2842	37.22	1769
37.24	1626	37.24	1639	37.24	1757	37.24	2795	37.24	1736
37.26	1718	37.26	1676	37.26	1720	37.26	2732	37.26	1833
37.28	1604	37.28	1650	37.28	1702	37.28	2646	37.28	1744
37.3	1685	37.3	1632	37.3	1699	37.3	2870	37.3	1782
37.32	1671	37.32	1640	37.32	1639	37.32	2783	37.32	1660
37.34	1603	37.34	1650	37.34	1713	37.34	2711	37.34	1707
37.36	1647	37.36	1594	37.36	1664	37.36	2725	37.36	1712
37.38	1634	37.38	1607	37.38	1698	37.38	2712	37.38	1772
37.4	1680	37.4	1529	37.4	1670	37.4	2766	37.4	1669
37.42	1662	37.42	1539	37.42	1684	37.42	2700	37.42	1702
37.44	1610	37.44	1548	37.44	1671	37.44	2742	37.44	1687
37.46	1651	37.46	1631	37.46	1712	37.46	2677	37.46	1703
37.48	1566	37.48	1594	37.48	1698	37.48	2693	37.48	1725
37.5	1659	37.5	1616	37.5	1715	37.5	2741	37.5	1746
37.52	1646	37.52	1601	37.52	1740	37.52	2704	37.52	1691
37.54	1640	37.54	1581	37.54	1657	37.54	2629	37.54	1763
37.56	1571	37.56	1570	37.56	1607	37.56	2706	37.56	1670
37.58	1641	37.58	1567	37.58	1740	37.58	2671	37.58	1674
37.6	1704	37.6	1654	37.6	1639	37.6	2657	37.6	1780
37.62	1658	37.62	1619	37.62	1711	37.62	2700	37.62	1779
37.64	1717	37.64	1577	37.64	1742	37.64	2698	37.64	1716
37.66	1663	37.66	1584	37.66	1699	37.66	2669	37.66	1657
37.68	1677	37.68	1586	37.68	1646	37.68	2660	37.68	1683
37.7	1631	37.7	1563	37.7	1605	37.7	2614	37.7	1751
37.72	1571	37.72	1642	37.72	1674	37.72	2679	37.72	1768
37.74	1614	37.74	1622	37.74	1699	37.74	2701	37.74	1683
37.76	1626	37.76	1555	37.76	1655	37.76	2732	37.76	1730
37.78	1650	37.78	1598	37.78	1684	37.78	2605	37.78	1658
37.8	1666	37.8	1610	37.8	1684	37.8	2669	37.8	1725
37.82	1642	37.82	1556	37.82	1687	37.82	2642	37.82	1711
37.84	1618	37.84	1633	37.84	1686	37.84	2777	37.84	1778
37.86	1597	37.86	1690	37.86	1739	37.86	2686	37.86	1669
37.88	1574	37.88	1622	37.88	1634	37.88	2737	37.88	1798
37.9	1657	37.9	1560	37.9	1694	37.9	2681	37.9	1694
37.92	1672	37.92	1561	37.92	1729	37.92	2641	37.92	1618
37.94	1702	37.94	1619	37.94	1696	37.94	2643	37.94	1686
37.96	1617	37.96	1584	37.96	1623	37.96	2689	37.96	1780
37.98	1613	37.98	1587	37.98	1706	37.98	2613	37.98	1725
38	1635	38	1574	38	1723	38	2661	38	1786
38.02	1568	38.02	1604	38.02	1600	38.02	2755	38.02	1597
38.04	1708	38.04	1601	38.04	1636	38.04	2799	38.04	1680
38.06	1597	38.06	1572	38.06	1722	38.06	2684	38.06	1728
38.08	1612	38.08	1592	38.08	1662	38.08	2719	38.08	1683
38.1	1731	38.1	1611	38.1	1733	38.1	2700	38.1	1688
38.12	1732	38.12	1689	38.12	1733	38.12	2577	38.12	1651
38.14	1687	38.14	1582	38.14	1682	38.14	2704	38.14	1695
38.16	1577	38.16	1640	38.16	1654	38.16	2654	38.16	1641
38.18	1652	38.18	1651	38.18	1703	38.18	2665	38.18	1718
38.2	1724	38.2	1574	38.2	1762	38.2	2719	38.2	1733
38.22	1633	38.22	1589	38.22	1749	38.22	2687	38.22	1738
38.24	1583	38.24	1675	38.24	1691	38.24	2712	38.24	1679
38.26	1579	38.26	1607	38.26	1662	38.26	2586	38.26	1660
38.28	1627	38.28	1602	38.28	1686	38.28	2636	38.28	1627
38.3	1724	38.3	1624	38.3	1723	38.3	2593	38.3	1690
38.32	1636	38.32	1602	38.32	1685	38.32	2611	38.32	1681
38.34	1624	38.34	1660	38.34	1671	38.34	2647	38.34	1633
38.36	1628	38.36	1553	38.36	1682	38.36	2757	38.36	1710
38.38	1608	38.38	1619	38.38	1635	38.38	2641	38.38	1751
38.4	1665	38.4	1665	38.4	1773	38.4	2705	38.4	1695
38.42	1576	38.42	1575	38.42	1639	38.42	2615	38.42	1704
38.44	1633	38.44	1620	38.44	1760	38.44	2591	38.44	1683
38.46	1728	38.46	1645	38.46	1759	38.46	2732	38.46	1684
38.48	1648	38.48	1638	38.48	1681	38.48	2656	38.48	1710
38.5	1630	38.5	1679	38.5	1638	38.5	2732	38.5	1702
38.52	1637	38.52	1631	38.52	1634	38.52	2661	38.52	1739
38.54	1630	38.54	1737	38.54	1755	38.54	2647	38.54	1681
38.56	1641	38.56	1571	38.56	1677	38.56	2687	38.56	1681
38.58	1731	38.58	1591	38.58	1729	38.58	2671	38.58	1680
38.6	1683	38.6	1539	38.6	1675	38.6	2776	38.6	1742
38.62	1741	38.62	1542	38.62	1727	38.62	2670	38.62	1695
38.64	1685	38.64	1580	38.64	1677	38.64	2562	38.64	1695
38.66	1681	38.66	1512	38.66	1686	38.66	2638	38.66	1667
38.68	1685	38.68	1628	38.68	1717	38.68	2680	38.68	1772
38.7	1561	38.7	1574	38.7	1707	38.7	2773	38.7	1666
38.72	1611	38.72	1581	38.72	1765	38.72	2739	38.72	1682
38.74	1658	38.74	1603	38.74	1714	38.74	2806	38.74	1698
38.76	1685	38.76	1630	38.76	1637	38.76	2729	38.76	1701
38.78	1651	38.78	1602	38.78	1695	38.78	2656	38.78	1719
38.8	1629	38.8	1624	38.8	1696	38.8	2764	38.8	1719
38.82	1684	38.82	1574	38.82	1711	38.82	2660	38.82	1700
38.84	1626	38.84	1631	38.84	1685	38.84	2754	38.84	1795
38.86	1598	38.86	1542	38.86	1680	38.86	2680	38.86	1696
38.88	1705	38.88	1544	38.88	1732	38.88	2637	38.88	1684
38.9	1665	38.9	1569	38.9	1691	38.9	2654	38.9	1696
38.92	1728	38.92	1579	38.92	1682	38.92	2663	38.92	1716
38.94	1645	38.94	1561	38.94	1659	38.94	2670	38.94	1747
38.96	1734	38.96	1607	38.96	1687	38.96	2763	38.96	1741
38.98	1645	38.98	1650	38.98	1754	38.98	2652	38.98	1699
39	1674	39	1601	39	1771	39	2685	39	1757
39.02	1642	39.02	1549	39.02	1761	39.02	2652	39.02	1732
39.04	1675	39.04	1658	39.04	1665	39.04	2663	39.04	1688
39.06	1641	39.06	1600	39.06	1748	39.06	2689	39.06	1639
39.08	1661	39.08	1637	39.08	1710	39.08	2723	39.08	1752
39.1	1622	39.1	1595	39.1	1681	39.1	2726	39.1	1697
39.12	1615	39.12	1554	39.12	1730	39.12	2744	39.12	1765
39.14	1712	39.14	1643	39.14	1687	39.14	2687	39.14	1707
39.16	1656	39.16	1615	39.16	1660	39.16	2651	39.16	1783
39.18	1648	39.18	1570	39.18	1711	39.18	2641	39.18	1765
39.2	1702	39.2	1620	39.2	1785	39.2	2607	39.2	1752
39.22	1684	39.22	1581	39.22	1691	39.22	2674	39.22	1692
39.24	1617	39.24	1675	39.24	1670	39.24	2756	39.24	1705
39.26	1643	39.26	1659	39.26	1746	39.26	2651	39.26	1797
39.28	1658	39.28	1617	39.28	1795	39.28	2728	39.28	1685
39.3	1647	39.3	1590	39.3	1688	39.3	2666	39.3	1742
39.32	1584	39.32	1592	39.32	1688	39.32	2707	39.32	1685
39.34	1662	39.34	1629	39.34	1683	39.34	2675	39.34	1696
39.36	1631	39.36	1640	39.36	1742	39.36	2677	39.36	1708
39.38	1616	39.38	1600	39.38	1680	39.38	2718	39.38	1719
39.4	1650	39.4	1605	39.4	1701	39.4	2665	39.4	1765
39.42	1692	39.42	1587	39.42	1799	39.42	2708	39.42	1717
39.44	1646	39.44	1620	39.44	1709	39.44	2638	39.44	1667
39.46	1650	39.46	1584	39.46	1681	39.46	2767	39.46	1768
39.48	1637	39.48	1607	39.48	1661	39.48	2757	39.48	1784
39.5	1655	39.5	1613	39.5	1692	39.5	2731	39.5	1703
39.52	1734	39.52	1585	39.52	1621	39.52	2682	39.52	1737
39.54	1637	39.54	1658	39.54	1711	39.54	2727	39.54	1684
39.56	1623	39.56	1638	39.56	1711	39.56	2688	39.56	1777
39.58	1724	39.58	1613	39.58	1709	39.58	2735	39.58	1741
39.6	1552	39.6	1633	39.6	1713	39.6	2691	39.6	1703
39.62	1617	39.62	1603	39.62	1713	39.62	2733	39.62	1729
39.64	1681	39.64	1645	39.64	1775	39.64	2672	39.64	1715
39.66	1631	39.66	1655	39.66	1642	39.66	2615	39.66	1685
39.68	1680	39.68	1629	39.68	1737	39.68	2721	39.68	1729
39.7	1648	39.7	1550	39.7	1631	39.7	2663	39.7	1721
39.72	1588	39.72	1574	39.72	1660	39.72	2713	39.72	1722
39.74	1622	39.74	1555	39.74	1711	39.74	2676	39.74	1744
39.76	1605	39.76	1556	39.76	1767	39.76	2683	39.76	1754
39.78	1605	39.78	1584	39.78	1691	39.78	2577	39.78	1741
39.8	1697	39.8	1631	39.8	1627	39.8	2790	39.8	1728
39.82	1658	39.82	1602	39.82	1695	39.82	2703	39.82	1741
39.84	1610	39.84	1609	39.84	1691	39.84	2781	39.84	1708
39.86	1682	39.86	1626	39.86	1688	39.86	2702	39.86	1713
39.88	1691	39.88	1578	39.88	1668	39.88	2649	39.88	1759
39.9	1675	39.9	1575	39.9	1645	39.9	2593	39.9	1733
39.92	1642	39.92	1680	39.92	1699	39.92	2675	39.92	1718
39.94	1698	39.94	1585	39.94	1684	39.94	2662	39.94	1791
39.96	1664	39.96	1653	39.96	1760	39.96	2786	39.96	1758
39.98	1716	39.98	1604	39.98	1687	39.98	2641	39.98	1730
40	1688	40	1642	40	1687	40	2663	40	1784
40.02	1690	40.02	1663	40.02	1740	40.02	2639	40.02	1718
40.04	1614	40.04	1633	40.04	1717	40.04	2718	40.04	1723
40.06	1664	40.06	1685	40.06	1737	40.06	2724	40.06	1795
40.08	1668	40.08	1615	40.08	1737	40.08	2725	40.08	1789
40.1	1668	40.1	1641	40.1	1718	40.1	2640	40.1	1733
40.12	1658	40.12	1627	40.12	1763	40.12	2666	40.12	1764
40.14	1623	40.14	1674	40.14	1733	40.14	2663	40.14	1768
40.16	1637	40.16	1660	40.16	1709	40.16	2606	40.16	1763
40.18	1751	40.18	1641	40.18	1697	40.18	2599	40.18	1704
40.2	1691	40.2	1650	40.2	1714	40.2	2625	40.2	1764
40.22	1617	40.22	1617	40.22	1766	40.22	2649	40.22	1862
40.24	1694	40.24	1611	40.24	1668	40.24	2838	40.24	1788
40.26	1701	40.26	1584	40.26	1720	40.26	2730	40.26	1693
40.28	1648	40.28	1657	40.28	1744	40.28	2711	40.28	1739
40.3	1684	40.3	1607	40.3	1698	40.3	2753	40.3	1699
40.32	1667	40.32	1640	40.32	1654	40.32	2678	40.32	1724
40.34	1667	40.34	1646	40.34	1703	40.34	2749	40.34	1741
40.36	1671	40.36	1596	40.36	1727	40.36	2787	40.36	1703
40.38	1680	40.38	1685	40.38	1718	40.38	2713	40.38	1713
40.4	1740	40.4	1613	40.4	1751	40.4	2618	40.4	1754
40.42	1637	40.42	1588	40.42	1685	40.42	2741	40.42	1661
40.44	1664	40.44	1632	40.44	1715	40.44	2607	40.44	1678
40.46	1649	40.46	1604	40.46	1715	40.46	2629	40.46	1777
40.48	1700	40.48	1618	40.48	1709	40.48	2741	40.48	1733
40.5	1626	40.5	1598	40.5	1690	40.5	2782	40.5	1716
40.52	1740	40.52	1659	40.52	1685	40.52	2735	40.52	1741
40.54	1698	40.54	1686	40.54	1745	40.54	2732	40.54	1817
40.56	1667	40.56	1636	40.56	1768	40.56	2716	40.56	1816
40.58	1666	40.58	1607	40.58	1719	40.58	2656	40.58	1724
40.6	1634	40.6	1612	40.6	1740	40.6	2682	40.6	1748
40.62	1665	40.62	1612	40.62	1709	40.62	2730	40.62	1816
40.64	1736	40.64	1639	40.64	1762	40.64	2774	40.64	1794
40.66	1673	40.66	1610	40.66	1692	40.66	2812	40.66	1792
40.68	1610	40.68	1687	40.68	1710	40.68	2716	40.68	1739
40.7	1627	40.7	1637	40.7	1746	40.7	2817	40.7	1743
40.72	1731	40.72	1649	40.72	1760	40.72	2774	40.72	1879
40.74	1673	40.74	1683	40.74	1726	40.74	2764	40.74	1916
40.76	1673	40.76	1653	40.76	1695	40.76	2719	40.76	1964
40.78	1658	40.78	1670	40.78	1716	40.78	2756	40.78	1928
40.8	1672	40.8	1645	40.8	1787	40.8	2778	40.8	1997
40.82	1691	40.82	1734	40.82	1743	40.82	2781	40.82	1868
40.84	1652	40.84	1640	40.84	1757	40.84	2956	40.84	1892
40.86	1670	40.86	1555	40.86	1756	40.86	3094	40.86	1830
40.88	1638	40.88	1659	40.88	1720	40.88	3084	40.88	1904
40.9	1653	40.9	1628	40.9	1747	40.9	3150	40.9	1876
40.92	1662	40.92	1635	40.92	1805	40.92	3093	40.92	1832
40.94	1685	40.94	1705	40.94	1768	40.94	3064	40.94	1784
40.96	1633	40.96	1661	40.96	1763	40.96	2851	40.96	1862
40.98	1668	40.98	1612	40.98	1751	40.98	2925	40.98	1800
41	1694	41	1564	41	1721	41	2951	41	1773
41.02	1702	41.02	1666	41.02	1738	41.02	2875	41.02	1688
41.04	1664	41.04	1662	41.04	1753	41.04	2701	41.04	1752
41.06	1645	41.06	1609	41.06	1743	41.06	2784	41.06	1729
41.08	1729	41.08	1641	41.08	1683	41.08	2751	41.08	1783
41.1	1704	41.1	1604	41.1	1782	41.1	2761	41.1	1807
41.12	1703	41.12	1636	41.12	1754	41.12	2693	41.12	1732
41.14	1632	41.14	1675	41.14	1713	41.14	2817	41.14	1726
41.16	1690	41.16	1564	41.16	1698	41.16	2666	41.16	1803
41.18	1728	41.18	1642	41.18	1770	41.18	2651	41.18	1696
41.2	1692	41.2	1615	41.2	1705	41.2	2726	41.2	1823
41.22	1689	41.22	1674	41.22	1728	41.22	2623	41.22	1763
41.24	1717	41.24	1688	41.24	1748	41.24	2756	41.24	1779
41.26	1695	41.26	1650	41.26	1786	41.26	2695	41.26	1717
41.28	1663	41.28	1568	41.28	1671	41.28	2649	41.28	1739
41.3	1665	41.3	1668	41.3	1735	41.3	2638	41.3	1748
41.32	1700	41.32	1669	41.32	1725	41.32	2646	41.32	1778
41.34	1725	41.34	1639	41.34	1656	41.34	2691	41.34	1786
41.36	1647	41.36	1617	41.36	1618	41.36	2600	41.36	1735
41.38	1636	41.38	1665	41.38	1711	41.38	2711	41.38	1825
41.4	1657	41.4	1559	41.4	1766	41.4	2703	41.4	1784
41.42	1677	41.42	1650	41.42	1730	41.42	2666	41.42	1807
41.44	1681	41.44	1627	41.44	1728	41.44	2688	41.44	1779
41.46	1688	41.46	1691	41.46	1761	41.46	2754	41.46	1718
41.48	1670	41.48	1703	41.48	1701	41.48	2745	41.48	1807
41.5	1712	41.5	1647	41.5	1719	41.5	2756	41.5	1712
41.52	1667	41.52	1627	41.52	1704	41.52	2664	41.52	1796
41.54	1684	41.54	1684	41.54	1645	41.54	2672	41.54	1796
41.56	1659	41.56	1668	41.56	1711	41.56	2653	41.56	1834
41.58	1605	41.58	1707	41.58	1711	41.58	2668	41.58	1806
41.6	1726	41.6	1663	41.6	1790	41.6	2704	41.6	1743
41.62	1727	41.62	1615	41.62	1777	41.62	2610	41.62	1788
41.64	1640	41.64	1690	41.64	1698	41.64	2632	41.64	1784
41.66	1610	41.66	1702	41.66	1733	41.66	2654	41.66	1779
41.68	1622	41.68	1663	41.68	1749	41.68	2653	41.68	1768
41.7	1666	41.7	1692	41.7	1661	41.7	2788	41.7	1783
41.72	1768	41.72	1715	41.72	1703	41.72	2759	41.72	1760
41.74	1709	41.74	1690	41.74	1751	41.74	2711	41.74	1822
41.76	1630	41.76	1616	41.76	1763	41.76	2798	41.76	1762
41.78	1674	41.78	1675	41.78	1692	41.78	2739	41.78	1769
41.8	1629	41.8	1627	41.8	1683	41.8	2685	41.8	1794
41.82	1745	41.82	1696	41.82	1655	41.82	2662	41.82	1819
41.84	1745	41.84	1639	41.84	1717	41.84	2759	41.84	1828
41.86	1648	41.86	1686	41.86	1730	41.86	2722	41.86	1832
41.88	1586	41.88	1653	41.88	1679	41.88	2774	41.88	1722
41.9	1627	41.9	1673	41.9	1765	41.9	2670	41.9	1773
41.92	1664	41.92	1587	41.92	1693	41.92	2722	41.92	1697
41.94	1658	41.94	1650	41.94	1693	41.94	2549	41.94	1723
41.96	1657	41.96	1561	41.96	1758	41.96	2707	41.96	1815
41.98	1626	41.98	1659	41.98	1791	41.98	2712	41.98	1826
42	1647	42	1630	42	1677	42	2647	42	1844
42.02	1738	42.02	1623	42.02	1796	42.02	2678	42.02	1758
42.04	1638	42.04	1611	42.04	1698	42.04	2738	42.04	1818
42.06	1698	42.06	1612	42.06	1735	42.06	2662	42.06	1716
42.08	1679	42.08	1630	42.08	1734	42.08	2765	42.08	1751
42.1	1602	42.1	1643	42.1	1718	42.1	2701	42.1	1749
42.12	1636	42.12	1662	42.12	1727	42.12	2719	42.12	1742
42.14	1711	42.14	1682	42.14	1770	42.14	2749	42.14	1880
42.16	1721	42.16	1633	42.16	1771	42.16	2785	42.16	1748
42.18	1674	42.18	1643	42.18	1700	42.18	2642	42.18	1746
42.2	1737	42.2	1690	42.2	1720	42.2	2765	42.2	1756
42.22	1700	42.22	1639	42.22	1648	42.22	2733	42.22	1817
42.24	1639	42.24	1654	42.24	1658	42.24	2725	42.24	1740
42.26	1697	42.26	1648	42.26	1692	42.26	2668	42.26	1706
42.28	1709	42.28	1601	42.28	1725	42.28	2711	42.28	1740
42.3	1760	42.3	1658	42.3	1720	42.3	2650	42.3	1876
42.32	1698	42.32	1654	42.32	1750	42.32	2654	42.32	1788
42.34	1753	42.34	1671	42.34	1697	42.34	2727	42.34	1812
42.36	1682	42.36	1692	42.36	1706	42.36	2718	42.36	1768
42.38	1691	42.38	1694	42.38	1716	42.38	2690	42.38	1831
42.4	1725	42.4	1577	42.4	1774	42.4	2646	42.4	1831
42.42	1778	42.42	1647	42.42	1777	42.42	2700	42.42	1799
42.44	1635	42.44	1693	42.44	1779	42.44	2730	42.44	1854
42.46	1635	42.46	1612	42.46	1722	42.46	2729	42.46	1775
42.48	1675	42.48	1701	42.48	1777	42.48	2650	42.48	1821
42.5	1656	42.5	1650	42.5	1680	42.5	2732	42.5	1751
42.52	1645	42.52	1699	42.52	1730	42.52	2754	42.52	1844
42.54	1761	42.54	1710	42.54	1739	42.54	2686	42.54	1858
42.56	1718	42.56	1679	42.56	1770	42.56	2721	42.56	1816
42.58	1720	42.58	1684	42.58	1777	42.58	2741	42.58	1758
42.6	1686	42.6	1641	42.6	1732	42.6	2747	42.6	1825
42.62	1695	42.62	1720	42.62	1773	42.62	2776	42.62	1796
42.64	1676	42.64	1658	42.64	1813	42.64	2764	42.64	1842
42.66	1661	42.66	1597	42.66	1699	42.66	2792	42.66	1797
42.68	1754	42.68	1631	42.68	1750	42.68	2661	42.68	1777
42.7	1668	42.7	1657	42.7	1788	42.7	2735	42.7	1779
42.72	1703	42.72	1665	42.72	1785	42.72	2672	42.72	1883
42.74	1676	42.74	1680	42.74	1791	42.74	2648	42.74	1730
42.76	1683	42.76	1688	42.76	1725	42.76	2756	42.76	1715
42.78	1657	42.78	1675	42.78	1820	42.78	2695	42.78	1832
42.8	1773	42.8	1759	42.8	1758	42.8	2767	42.8	1797
42.82	1732	42.82	1704	42.82	1764	42.82	2858	42.82	1834
42.84	1716	42.84	1678	42.84	1779	42.84	2797	42.84	1898
42.86	1681	42.86	1662	42.86	1773	42.86	2752	42.86	1897
42.88	1732	42.88	1715	42.88	1718	42.88	2773	42.88	1899
42.9	1747	42.9	1708	42.9	1789	42.9	2802	42.9	1843
42.92	1705	42.92	1696	42.92	1824	42.92	2822	42.92	1892
42.94	1736	42.94	1716	42.94	1764	42.94	2841	42.94	1871
42.96	1719	42.96	1661	42.96	1763	42.96	2792	42.96	1893
42.98	1728	42.98	1661	42.98	1755	42.98	2754	42.98	1946
43	1766	43	1718	43	1799	43	2827	43	1947
43.02	1730	43.02	1659	43.02	1755	43.02	2811	43.02	1916
43.04	1802	43.04	1708	43.04	1820	43.04	2885	43.04	2010
43.06	1754	43.06	1696	43.06	1801	43.06	2849	43.06	2053
43.08	1732	43.08	1743	43.08	1838	43.08	2957	43.08	2085
43.1	1688	43.1	1650	43.1	1805	43.1	3011	43.1	2090
43.12	1735	43.12	1718	43.12	1704	43.12	2934	43.12	2095
43.14	1771	43.14	1759	43.14	1747	43.14	2912	43.14	2082
43.16	1785	43.16	1677	43.16	1729	43.16	2899	43.16	2085
43.18	1743	43.18	1693	43.18	1794	43.18	3019	43.18	2111
43.2	1807	43.2	1763	43.2	1813	43.2	2952	43.2	2032
43.22	1745	43.22	1778	43.22	1754	43.22	3029	43.22	1951
43.24	1834	43.24	1732	43.24	1755	43.24	3052	43.24	2034
43.26	1840	43.26	1710	43.26	1829	43.26	2953	43.26	2036
43.28	1847	43.28	1778	43.28	1875	43.28	2923	43.28	1947
43.3	1771	43.3	1758	43.3	1917	43.3	2942	43.3	1982
43.32	1895	43.32	1797	43.32	1897	43.32	2913	43.32	1960
43.34	1833	43.34	1837	43.34	1895	43.34	2757	43.34	1935
43.36	1847	43.36	1828	43.36	1920	43.36	2930	43.36	1938
43.38	1861	43.38	1859	43.38	1877	43.38	2868	43.38	1884
43.4	1947	43.4	1770	43.4	1971	43.4	2920	43.4	1910
43.42	1878	43.42	1889	43.42	1973	43.42	2853	43.42	1892
43.44	1922	43.44	1890	43.44	1966	43.44	2892	43.44	1779
43.46	1944	43.46	1938	43.46	1914	43.46	2964	43.46	1843
43.48	1899	43.48	1873	43.48	2085	43.48	2936	43.48	1901
43.5	1914	43.5	1925	43.5	2085	43.5	2958	43.5	1839
43.52	1830	43.52	1807	43.52	1999	43.52	3084	43.52	1818
43.54	1925	43.54	1835	43.54	2002	43.54	3052	43.54	1850
43.56	1852	43.56	1865	43.56	1992	43.56	3082	43.56	1916
43.58	1732	43.58	1824	43.58	2106	43.58	3142	43.58	1890
43.6	1801	43.6	1777	43.6	1959	43.6	3127	43.6	1810
43.62	1821	43.62	1822	43.62	2047	43.62	3175	43.62	1921
43.64	1821	43.64	1797	43.64	2028	43.64	3203	43.64	1814
43.66	1824	43.66	1808	43.66	2071	43.66	3245	43.66	1840
43.68	1773	43.68	1776	43.68	1998	43.68	3200	43.68	1862
43.7	1765	43.7	1733	43.7	1958	43.7	3215	43.7	1846
43.72	1782	43.72	1759	43.72	1977	43.72	3195	43.72	1909
43.74	1836	43.74	1806	43.74	1996	43.74	3159	43.74	1903
43.76	1798	43.76	1734	43.76	2060	43.76	3174	43.76	1894
43.78	1846	43.78	1812	43.78	1916	43.78	3151	43.78	1780
43.8	1696	43.8	1787	43.8	1985	43.8	3125	43.8	1885
43.82	1847	43.82	1842	43.82	1944	43.82	3222	43.82	1804
43.84	1780	43.84	1713	43.84	1912	43.84	3177	43.84	1899
43.86	1779	43.86	1771	43.86	1888	43.86	3294	43.86	1849
43.88	1807	43.88	1798	43.88	1912	43.88	3123	43.88	1882
43.9	1777	43.9	1757	43.9	1905	43.9	3126	43.9	1870
43.92	1773	43.92	1777	43.92	1822	43.92	3136	43.92	1822
43.94	1842	43.94	1776	43.94	1884	43.94	3210	43.94	1856
43.96	1841	43.96	1766	43.96	1907	43.96	3200	43.96	1951
43.98	1887	43.98	1829	43.98	1862	43.98	3086	43.98	1828
44	1816	44	1798	44	1909	44	3031	44	1922
44.02	1890	44.02	1813	44.02	1846	44.02	3105	44.02	1942
44.04	1828	44.04	1751	44.04	1783	44.04	2963	44.04	1971
44.06	1928	44.06	1832	44.06	1784	44.06	3074	44.06	1928
44.08	1933	44.08	1805	44.08	1851	44.08	3076	44.08	1942
44.1	1994	44.1	1864	44.1	1886	44.1	3146	44.1	1947
44.12	2005	44.12	1830	44.12	1876	44.12	3059	44.12	1890
44.14	2007	44.14	1792	44.14	1895	44.14	3126	44.14	1873
44.16	2133	44.16	1881	44.16	1882	44.16	3001	44.16	1941
44.18	2213	44.18	1907	44.18	1897	44.18	2983	44.18	1947
44.2	2266	44.2	2034	44.2	1752	44.2	2915	44.2	1939
44.22	2480	44.22	2079	44.22	1875	44.22	3022	44.22	1991
44.24	2607	44.24	2055	44.24	1881	44.24	3013	44.24	2015
44.26	2808	44.26	2081	44.26	1858	44.26	2958	44.26	1975
44.28	2813	44.28	2262	44.28	1886	44.28	2896	44.28	1973
44.3	2970	44.3	2319	44.3	1951	44.3	2849	44.3	2016
44.32	3107	44.32	2397	44.32	1926	44.32	2949	44.32	1970
44.34	3288	44.34	2675	44.34	1985	44.34	2910	44.34	1964
44.36	3524	44.36	2733	44.36	2135	44.36	2791	44.36	1926
44.38	3669	44.38	2817	44.38	2072	44.38	2933	44.38	1910
44.4	3811	44.4	3071	44.4	2063	44.4	2828	44.4	1896
44.42	3920	44.42	3141	44.42	2143	44.42	2929	44.42	1949
44.44	4036	44.44	3116	44.44	2272	44.44	2881	44.44	1904
44.46	4193	44.46	3512	44.46	2360	44.46	2885	44.46	1893
44.48	3980	44.48	3507	44.48	2487	44.48	2781	44.48	1898
44.5	3907	44.5	3664	44.5	2547	44.5	2822	44.5	1851
44.52	3984	44.52	3715	44.52	2669	44.52	2840	44.52	1869
44.54	3820	44.54	3588	44.54	2789	44.54	2903	44.54	1880
44.56	3817	44.56	3736	44.56	2883	44.56	2777	44.56	1953
44.58	3607	44.58	3635	44.58	3034	44.58	2803	44.58	1855
44.6	3542	44.6	3630	44.6	3015	44.6	2868	44.6	1838
44.62	3469	44.62	3616	44.62	3037	44.62	2786	44.62	1879
44.64	3379	44.64	3432	44.64	3081	44.64	2790	44.64	1794
44.66	3015	44.66	3288	44.66	3087	44.66	2823	44.66	1878
44.68	2914	44.68	3129	44.68	2969	44.68	2783	44.68	1826
44.7	2767	44.7	2949	44.7	2996	44.7	2852	44.7	1786
44.72	2681	44.72	2793	44.72	2846	44.72	2743	44.72	1849
44.74	2493	44.74	2659	44.74	2736	44.74	2844	44.74	1777
44.76	2337	44.76	2575	44.76	2643	44.76	2799	44.76	1772
44.78	2410	44.78	2475	44.78	2579	44.78	2800	44.78	1831
44.8	2206	44.8	2403	44.8	2433	44.8	2752	44.8	1795
44.82	2125	44.82	2340	44.82	2331	44.82	2784	44.82	1820
44.84	2101	44.84	2147	44.84	2330	44.84	2795	44.84	1772
44.86	1970	44.86	2105	44.86	2169	44.86	2807	44.86	1821
44.88	2000	44.88	1996	44.88	2120	44.88	2776	44.88	1866
44.9	1955	44.9	2039	44.9	2166	44.9	2711	44.9	1753
44.92	2002	44.92	1885	44.92	2040	44.92	2679	44.92	1744
44.94	1954	44.94	1842	44.94	1976	44.94	2750	44.94	1849
44.96	1786	44.96	1843	44.96	1993	44.96	2745	44.96	1818
44.98	1853	44.98	1786	44.98	1931	44.98	2670	44.98	1859
45	1883	45	1804	45	1907	45	2695	45	1796
45.02	1859	45.02	1784	45.02	1898	45.02	2751	45.02	1891
45.04	1841	45.04	1806	45.04	1894	45.04	2751	45.04	1811
45.06	1801	45.06	1901	45.06	1781	45.06	2759	45.06	1855
45.08	1785	45.08	1821	45.08	1782	45.08	2740	45.08	1862
45.1	1706	45.1	1758	45.1	1822	45.1	2661	45.1	1795
45.12	1772	45.12	1786	45.12	1842	45.12	2751	45.12	1799
45.14	1736	45.14	1752	45.14	1816	45.14	2629	45.14	1796
45.16	1775	45.16	1809	45.16	1862	45.16	2730	45.16	1809
45.18	1759	45.18	1710	45.18	1849	45.18	2798	45.18	1774
45.2	1750	45.2	1763	45.2	1827	45.2	2778	45.2	1820
45.22	1827	45.22	1796	45.22	1808	45.22	2818	45.22	1839
45.24	1769	45.24	1713	45.24	1828	45.24	2717	45.24	1885
45.26	1772	45.26	1719	45.26	1837	45.26	2676	45.26	1815
45.28	1758	45.28	1756	45.28	1834	45.28	2727	45.28	1882
45.3	1776	45.3	1720	45.3	1772	45.3	2672	45.3	1841
45.32	1728	45.32	1704	45.32	1785	45.32	2679	45.32	1846
45.34	1729	45.34	1708	45.34	1834	45.34	2739	45.34	1852
45.36	1724	45.36	1696	45.36	1818	45.36	2637	45.36	1816
45.38	1815	45.38	1680	45.38	1804	45.38	2682	45.38	1834
45.4	1748	45.4	1762	45.4	1803	45.4	2682	45.4	1866
45.42	1784	45.42	1819	45.42	1733	45.42	2670	45.42	1820
45.44	1707	45.44	1716	45.44	1763	45.44	2691	45.44	1875
45.46	1722	45.46	1667	45.46	1771	45.46	2654	45.46	1841
45.48	1765	45.48	1698	45.48	1841	45.48	2793	45.48	1822
45.5	1788	45.5	1668	45.5	1809	45.5	2708	45.5	1834
45.52	1762	45.52	1724	45.52	1810	45.52	2688	45.52	1813
45.54	1821	45.54	1691	45.54	1744	45.54	2755	45.54	1798
45.56	1727	45.56	1742	45.56	1717	45.56	2720	45.56	1797
45.58	1698	45.58	1667	45.58	1793	45.58	2669	45.58	1824
45.6	1772	45.6	1717	45.6	1793	45.6	2679	45.6	1827
45.62	1743	45.62	1688	45.62	1727	45.62	2597	45.62	1837
45.64	1782	45.64	1696	45.64	1746	45.64	2730	45.64	1845
45.66	1725	45.66	1692	45.66	1765	45.66	2757	45.66	1785
45.68	1741	45.68	1654	45.68	1822	45.68	2701	45.68	1919
45.7	1730	45.7	1748	45.7	1825	45.7	2707	45.7	1823
45.72	1672	45.72	1716	45.72	1771	45.72	2673	45.72	1785
45.74	1721	45.74	1703	45.74	1780	45.74	2669	45.74	1886
45.76	1689	45.76	1695	45.76	1754	45.76	2757	45.76	1815
45.78	1787	45.78	1671	45.78	1818	45.78	2721	45.78	1821
45.8	1769	45.8	1716	45.8	1788	45.8	2683	45.8	1889
45.82	1769	45.82	1731	45.82	1784	45.82	2716	45.82	1819
45.84	1711	45.84	1646	45.84	1805	45.84	2675	45.84	1818
45.86	1738	45.86	1684	45.86	1794	45.86	2601	45.86	1822
45.88	1731	45.88	1713	45.88	1845	45.88	2681	45.88	1876
45.9	1738	45.9	1662	45.9	1772	45.9	2619	45.9	1828
45.92	1722	45.92	1690	45.92	1793	45.92	2669	45.92	1904
45.94	1705	45.94	1777	45.94	1769	45.94	2712	45.94	1816
45.96	1722	45.96	1741	45.96	1742	45.96	2559	45.96	1900
45.98	1838	45.98	1658	45.98	1749	45.98	2662	45.98	1809
46	1641	46	1747	46	1799	46	2714	46	1790
46.02	1757	46.02	1772	46.02	1715	46.02	2680	46.02	1865
46.04	1815	46.04	1750	46.04	1806	46.04	2691	46.04	1882
46.06	1749	46.06	1718	46.06	1790	46.06	2710	46.06	1841
46.08	1813	46.08	1782	46.08	1735	46.08	2647	46.08	1833
46.1	1732	46.1	1720	46.1	1738	46.1	2604	46.1	1836
46.12	1831	46.12	1686	46.12	1804	46.12	2688	46.12	1857
46.14	1720	46.14	1824	46.14	1755	46.14	2638	46.14	1857
46.16	1757	46.16	1759	46.16	1720	46.16	2666	46.16	1913
46.18	1773	46.18	1685	46.18	1804	46.18	2637	46.18	1800
46.2	1712	46.2	1694	46.2	1789	46.2	2688	46.2	1909
46.22	1778	46.22	1712	46.22	1749	46.22	2646	46.22	1928
46.24	1727	46.24	1699	46.24	1807	46.24	2715	46.24	1878
46.26	1787	46.26	1717	46.26	1823	46.26	2643	46.26	1830
46.28	1764	46.28	1689	46.28	1768	46.28	2669	46.28	1873
46.3	1758	46.3	1686	46.3	1772	46.3	2751	46.3	1760
46.32	1758	46.32	1733	46.32	1802	46.32	2653	46.32	1836
46.34	1767	46.34	1721	46.34	1782	46.34	2665	46.34	1783
46.36	1735	46.36	1658	46.36	1748	46.36	2798	46.36	1797
46.38	1653	46.38	1723	46.38	1839	46.38	2780	46.38	1861
46.4	1693	46.4	1690	46.4	1785	46.4	2717	46.4	1852
46.42	1677	46.42	1654	46.42	1876	46.42	2741	46.42	1876
46.44	1780	46.44	1619	46.44	1852	46.44	2766	46.44	1904
46.46	1738	46.46	1677	46.46	1748	46.46	2677	46.46	1787
46.48	1759	46.48	1701	46.48	1730	46.48	2688	46.48	1833
46.5	1673	46.5	1651	46.5	1756	46.5	2678	46.5	1893
46.52	1718	46.52	1697	46.52	1750	46.52	2635	46.52	1811
46.54	1800	46.54	1751	46.54	1780	46.54	2685	46.54	1838
46.56	1795	46.56	1761	46.56	1719	46.56	2660	46.56	1860
46.58	1736	46.58	1684	46.58	1799	46.58	2666	46.58	1898
46.6	1769	46.6	1708	46.6	1851	46.6	2665	46.6	1832
46.62	1769	46.62	1737	46.62	1816	46.62	2741	46.62	1771
46.64	1706	46.64	1750	46.64	1785	46.64	2662	46.64	1828
46.66	1729	46.66	1723	46.66	1802	46.66	2687	46.66	1873
46.68	1730	46.68	1713	46.68	1772	46.68	2773	46.68	1831
46.7	1695	46.7	1664	46.7	1789	46.7	2549	46.7	1821
46.72	1759	46.72	1738	46.72	1711	46.72	2743	46.72	1953
46.74	1737	46.74	1779	46.74	1803	46.74	2754	46.74	1845
46.76	1802	46.76	1746	46.76	1771	46.76	2728	46.76	1866
46.78	1723	46.78	1670	46.78	1796	46.78	2649	46.78	1825
46.8	1746	46.8	1708	46.8	1737	46.8	2683	46.8	1831
46.82	1790	46.82	1712	46.82	1832	46.82	2632	46.82	1920
46.84	1770	46.84	1711	46.84	1730	46.84	2735	46.84	1855
46.86	1739	46.86	1689	46.86	1747	46.86	2745	46.86	1842
46.88	1734	46.88	1676	46.88	1825	46.88	2698	46.88	1859
46.9	1745	46.9	1661	46.9	1742	46.9	2765	46.9	1865
46.92	1752	46.92	1690	46.92	1747	46.92	2627	46.92	1811
46.94	1739	46.94	1652	46.94	1764	46.94	2737	46.94	1913
46.96	1743	46.96	1669	46.96	1803	46.96	2650	46.96	1900
46.98	1725	46.98	1761	46.98	1778	46.98	2671	46.98	1841
47	1763	47	1741	47	1800	47	2693	47	1901
47.02	1723	47.02	1718	47.02	1739	47.02	2676	47.02	1894
47.04	1757	47.04	1729	47.04	1798	47.04	2782	47.04	1862
47.06	1743	47.06	1715	47.06	1708	47.06	2762	47.06	1815
47.08	1742	47.08	1738	47.08	1738	47.08	2717	47.08	1853
47.1	1741	47.1	1744	47.1	1752	47.1	2724	47.1	1899
47.12	1788	47.12	1768	47.12	1699	47.12	2632	47.12	1892
47.14	1787	47.14	1721	47.14	1803	47.14	2669	47.14	1891
47.16	1832	47.16	1703	47.16	1818	47.16	2752	47.16	1903
47.18	1703	47.18	1667	47.18	1757	47.18	2758	47.18	1885
47.2	1708	47.2	1728	47.2	1740	47.2	2577	47.2	1906
47.22	1712	47.22	1688	47.22	1764	47.22	2715	47.22	1903
47.24	1779	47.24	1692	47.24	1748	47.24	2719	47.24	1877
47.26	1692	47.26	1760	47.26	1756	47.26	2676	47.26	1896
47.28	1725	47.28	1671	47.28	1826	47.28	2714	47.28	1877
47.3	1767	47.3	1657	47.3	1845	47.3	2587	47.3	1873
47.32	1709	47.32	1645	47.32	1836	47.32	2708	47.32	1795
47.34	1723	47.34	1677	47.34	1776	47.34	2729	47.34	1862
47.36	1706	47.36	1737	47.36	1774	47.36	2712	47.36	1852
47.38	1733	47.38	1733	47.38	1765	47.38	2696	47.38	1875
47.4	1761	47.4	1716	47.4	1765	47.4	2735	47.4	1851
47.42	1770	47.42	1641	47.42	1682	47.42	2625	47.42	1785
47.44	1782	47.44	1753	47.44	1808	47.44	2684	47.44	1907
47.46	1682	47.46	1660	47.46	1800	47.46	2681	47.46	1857
47.48	1767	47.48	1702	47.48	1781	47.48	2771	47.48	1834
47.5	1749	47.5	1686	47.5	1744	47.5	2684	47.5	1843
47.52	1758	47.52	1684	47.52	1760	47.52	2689	47.52	1920
47.54	1690	47.54	1720	47.54	1724	47.54	2680	47.54	1876
47.56	1752	47.56	1692	47.56	1786	47.56	2682	47.56	1914
47.58	1779	47.58	1722	47.58	1776	47.58	2729	47.58	1875
47.6	1730	47.6	1727	47.6	1707	47.6	2659	47.6	1858
47.62	1808	47.62	1677	47.62	1807	47.62	2801	47.62	1796
47.64	1744	47.64	1732	47.64	1794	47.64	2725	47.64	1883
47.66	1817	47.66	1714	47.66	1711	47.66	2716	47.66	1839
47.68	1759	47.68	1648	47.68	1805	47.68	2648	47.68	1854
47.7	1809	47.7	1703	47.7	1828	47.7	2687	47.7	1961
47.72	1700	47.72	1698	47.72	1758	47.72	2707	47.72	1809
47.74	1735	47.74	1775	47.74	1752	47.74	2637	47.74	1849
47.76	1773	47.76	1752	47.76	1737	47.76	2654	47.76	1739
47.78	1719	47.78	1643	47.78	1748	47.78	2647	47.78	1864
47.8	1723	47.8	1721	47.8	1797	47.8	2676	47.8	1928
47.82	1760	47.82	1710	47.82	1676	47.82	2737	47.82	1832
47.84	1779	47.84	1717	47.84	1842	47.84	2634	47.84	1871
47.86	1742	47.86	1713	47.86	1758	47.86	2676	47.86	1919
47.88	1791	47.88	1755	47.88	1764	47.88	2754	47.88	1866
47.9	1710	47.9	1734	47.9	1775	47.9	2654	47.9	1919
47.92	1736	47.92	1701	47.92	1761	47.92	2747	47.92	1810
47.94	1755	47.94	1707	47.94	1885	47.94	2728	47.94	1866
47.96	1693	47.96	1772	47.96	1757	47.96	2746	47.96	1935
47.98	1761	47.98	1783	47.98	1751	47.98	2798	47.98	1842
48	1798	48	1687	48	1814	48	2608	48	1838
48.02	1763	48.02	1740	48.02	1795	48.02	2569	48.02	1883
48.04	1762	48.04	1671	48.04	1767	48.04	2664	48.04	1913
48.06	1784	48.06	1731	48.06	1750	48.06	2769	48.06	1852
48.08	1782	48.08	1664	48.08	1857	48.08	2685	48.08	1849
48.1	1735	48.1	1698	48.1	1840	48.1	2784	48.1	1873
48.12	1785	48.12	1750	48.12	1825	48.12	2663	48.12	1781
48.14	1772	48.14	1674	48.14	1777	48.14	2735	48.14	1830
48.16	1714	48.16	1729	48.16	1783	48.16	2703	48.16	1773
48.18	1806	48.18	1802	48.18	1770	48.18	2644	48.18	1842
48.2	1759	48.2	1707	48.2	1705	48.2	2543	48.2	1913
48.22	1718	48.22	1681	48.22	1782	48.22	2676	48.22	1879
48.24	1731	48.24	1735	48.24	1775	48.24	2738	48.24	1819
48.26	1790	48.26	1700	48.26	1795	48.26	2667	48.26	1895
48.28	1810	48.28	1718	48.28	1700	48.28	2756	48.28	1922
48.3	1736	48.3	1720	48.3	1742	48.3	2765	48.3	1863
48.32	1784	48.32	1680	48.32	1718	48.32	2703	48.32	1949
48.34	1728	48.34	1745	48.34	1738	48.34	2648	48.34	1936
48.36	1735	48.36	1798	48.36	1821	48.36	2705	48.36	1880
48.38	1761	48.38	1731	48.38	1833	48.38	2690	48.38	1854
48.4	1706	48.4	1777	48.4	1845	48.4	2744	48.4	1916
48.42	1744	48.42	1719	48.42	1782	48.42	2736	48.42	1925
48.44	1715	48.44	1764	48.44	1792	48.44	2706	48.44	1823
48.46	1781	48.46	1672	48.46	1796	48.46	2647	48.46	1926
48.48	1738	48.48	1721	48.48	1780	48.48	2634	48.48	1860
48.5	1798	48.5	1632	48.5	1723	48.5	2687	48.5	1868
48.52	1759	48.52	1702	48.52	1792	48.52	2776	48.52	1922
48.54	1803	48.54	1739	48.54	1842	48.54	2706	48.54	1854
48.56	1734	48.56	1710	48.56	1767	48.56	2744	48.56	1866
48.58	1749	48.58	1689	48.58	1817	48.58	2719	48.58	1952
48.6	1752	48.6	1706	48.6	1785	48.6	2625	48.6	1907
48.62	1833	48.62	1767	48.62	1754	48.62	2731	48.62	1936
48.64	1797	48.64	1712	48.64	1801	48.64	2713	48.64	1981
48.66	1760	48.66	1711	48.66	1771	48.66	2571	48.66	1873
48.68	1706	48.68	1693	48.68	1776	48.68	2610	48.68	1917
48.7	1721	48.7	1703	48.7	1779	48.7	2745	48.7	1973
48.72	1721	48.72	1747	48.72	1787	48.72	2705	48.72	1975
48.74	1793	48.74	1702	48.74	1705	48.74	2526	48.74	1962
48.76	1748	48.76	1715	48.76	1757	48.76	2693	48.76	1956
48.78	1802	48.78	1700	48.78	1699	48.78	2554	48.78	1903
48.8	1770	48.8	1809	48.8	1762	48.8	2709	48.8	1900
48.82	1725	48.82	1762	48.82	1788	48.82	2648	48.82	1870
48.84	1808	48.84	1712	48.84	1741	48.84	2775	48.84	1844
48.86	1779	48.86	1700	48.86	1774	48.86	2802	48.86	1829
48.88	1769	48.88	1714	48.88	1767	48.88	2618	48.88	1915
48.9	1746	48.9	1629	48.9	1737	48.9	2680	48.9	1791
48.92	1790	48.92	1693	48.92	1809	48.92	2681	48.92	1923
48.94	1715	48.94	1695	48.94	1778	48.94	2644	48.94	1911
48.96	1785	48.96	1665	48.96	1750	48.96	2800	48.96	1864
48.98	1823	48.98	1725	48.98	1833	48.98	2757	48.98	1961
49	1756	49	1747	49	1757	49	2743	49	1857
49.02	1751	49.02	1627	49.02	1832	49.02	2804	49.02	1858
49.04	1772	49.04	1711	49.04	1798	49.04	2648	49.04	1884
49.06	1789	49.06	1717	49.06	1719	49.06	2703	49.06	1940
49.08	1776	49.08	1701	49.08	1726	49.08	2761	49.08	1986
49.1	1791	49.1	1658	49.1	1773	49.1	2686	49.1	1972
49.12	1768	49.12	1697	49.12	1831	49.12	2677	49.12	1888
49.14	1786	49.14	1720	49.14	1762	49.14	2664	49.14	1870
49.16	1763	49.16	1666	49.16	1808	49.16	2705	49.16	1990
49.18	1841	49.18	1798	49.18	1753	49.18	2739	49.18	1889
49.2	1849	49.2	1761	49.2	1769	49.2	2799	49.2	1940
49.22	1771	49.22	1712	49.22	1813	49.22	2765	49.22	2004
49.24	1758	49.24	1799	49.24	1844	49.24	2769	49.24	1983
49.26	1759	49.26	1703	49.26	1805	49.26	2714	49.26	1946
49.28	1755	49.28	1726	49.28	1885	49.28	2759	49.28	1954
49.3	1765	49.3	1750	49.3	1840	49.3	2806	49.3	2063
49.32	1751	49.32	1767	49.32	1777	49.32	2793	49.32	2133
49.34	1798	49.34	1767	49.34	1818	49.34	2826	49.34	2201
49.36	1820	49.36	1719	49.36	1791	49.36	2810	49.36	2253
49.38	1739	49.38	1753	49.38	1877	49.38	2863	49.38	2190
49.4	1810	49.4	1769	49.4	1906	49.4	2792	49.4	2224
49.42	1749	49.42	1721	49.42	1905	49.42	2950	49.42	2223
49.44	1798	49.44	1717	49.44	1925	49.44	3123	49.44	2098
49.46	1687	49.46	1801	49.46	1874	49.46	3225	49.46	2103
49.48	1776	49.48	1666	49.48	1841	49.48	3424	49.48	2162
49.5	1757	49.5	1733	49.5	1912	49.5	3468	49.5	2070
49.52	1735	49.52	1724	49.52	1817	49.52	3127	49.52	2120
49.54	1816	49.54	1749	49.54	1792	49.54	3150	49.54	2040
49.56	1841	49.56	1732	49.56	1882	49.56	3010	49.56	2076
49.58	1803	49.58	1724	49.58	1751	49.58	3018	49.58	1990
49.6	1768	49.6	1686	49.6	1875	49.6	3061	49.6	1979
49.62	1771	49.62	1718	49.62	1855	49.62	3156	49.62	2030
49.64	1703	49.64	1705	49.64	1817	49.64	3086	49.64	1999
49.66	1787	49.66	1815	49.66	1862	49.66	2887	49.66	1922
49.68	1756	49.68	1787	49.68	1830	49.68	2830	49.68	1942
49.7	1785	49.7	1709	49.7	1811	49.7	2869	49.7	1917
49.72	1771	49.72	1676	49.72	1842	49.72	2835	49.72	1866
49.74	1794	49.74	1737	49.74	1814	49.74	2706	49.74	1856
49.76	1731	49.76	1710	49.76	1797	49.76	2741	49.76	1924
49.78	1850	49.78	1661	49.78	1774	49.78	2676	49.78	1933
49.8	1811	49.8	1684	49.8	1773	49.8	2730	49.8	1942
49.82	1795	49.82	1779	49.82	1716	49.82	2701	49.82	1959
49.84	1838	49.84	1695	49.84	1777	49.84	2744	49.84	1907
49.86	1732	49.86	1716	49.86	1800	49.86	2738	49.86	2016
49.88	1727	49.88	1767	49.88	1763	49.88	2779	49.88	1942
49.9	1731	49.9	1727	49.9	1804	49.9	2772	49.9	1941
49.92	1824	49.92	1754	49.92	1845	49.92	2659	49.92	1884
[truncated: 1,511 more rows]

## Sheet: Supplementary Figure 13
Supplementary Figure 13
57Fe Mössbauer spectra of the Fe-Powder
Velocity (mm/s)	Fe-Powder	Fe-Powder-smooth	Kamacite	Taenite (disordered)	Taenite (ordered)	Antitaenite
-9.94589	82.4005	82.0048	114.707	96.3227	105.636	87.5455
-9.90653	82.4005	82.0048	114.707	96.3227	105.636	87.5455
-9.86718	82.4005	82.0048	114.707	96.3227	105.636	87.5455
-9.82782	81.7021	82.0048	114.707	96.3227	105.636	87.5455
-9.78847	81.2344	82.0048	114.707	96.3227	105.636	87.5455
-9.74912	81.5599	82.0048	114.707	96.3227	105.636	87.5455
-9.70976	81.7053	82.0048	114.707	96.3227	105.636	87.5455
-9.67041	82.6723	82.0048	114.707	96.3227	105.636	87.5455
-9.63105	81.4745	82.0048	114.707	96.3227	105.636	87.5455
-9.5917	82.6723	82.0048	114.707	96.3227	105.636	87.5455
-9.55234	82.4385	82.0048	114.707	96.3227	105.636	87.5455
-9.51299	80.931	82.0048	114.707	96.3227	105.636	87.5455
-9.47364	80.8551	82.0048	114.707	96.3227	105.636	87.5455
-9.43428	81.898	82.0048	114.707	96.3227	105.636	87.5455
-9.39493	82.5017	82.0048	114.707	96.3227	105.636	87.5455
-9.35557	81.5409	82.0048	114.707	96.3227	105.636	87.5455
-9.31622	81.7653	82.0048	114.707	96.3227	105.636	87.5455
-9.27687	81.6262	82.0048	114.707	96.3227	105.636	87.5455
-9.23751	81.9865	82.0048	114.707	96.3227	105.636	87.5455
-9.19816	80.656	82.0048	114.707	96.3227	105.636	87.5455
-9.1588	82.1224	82.0048	114.707	96.3227	105.636	87.5455
-9.11945	81.7179	82.0048	114.707	96.3227	105.636	87.5455
-9.0801	81.9613	82.0048	114.707	96.3227	105.636	87.5455
-9.04074	82.3278	82.0048	114.707	96.3227	105.636	87.5455
-9.00139	81.4082	82.0048	114.707	96.3227	105.636	87.5455
-8.96203	82.3721	82.0048	114.707	96.3227	105.636	87.5455
-8.92268	82.4479	82.0048	114.707	96.3227	105.636	87.5455
-8.88332	82.6312	82.0048	114.707	96.3227	105.636	87.5455
-8.84397	81.0764	82.0048	114.707	96.3227	105.636	87.5455
-8.80462	81.0574	82.0048	114.707	96.3227	105.636	87.5455
-8.76526	81.5188	82.0048	114.707	96.3227	105.636	87.5455
-8.72591	82.4637	82.0048	114.707	96.3227	105.636	87.5455
-8.68655	82.5269	82.0048	114.707	96.3227	105.636	87.5455
-8.6472	82.3563	82.0048	114.707	96.3227	105.636	87.5455
-8.60785	80.9278	82.0048	114.707	96.3227	105.636	87.5455
-8.56849	81.9992	82.0048	114.707	96.3227	105.636	87.5455
-8.52914	81.74	82.0048	114.707	96.3227	105.636	87.5455
-8.48978	81.9391	82.0048	114.707	96.3227	105.636	87.5455
-8.45043	82.173	82.0048	114.707	96.3227	105.636	87.5455
-8.41108	82.1445	82.0048	114.707	96.3227	105.636	87.5455
-8.37172	82.0339	82.0048	114.707	96.3227	105.636	87.5455
-8.33237	81.3418	81.6887	114.707	96.3227	105.636	87.5455
-8.29301	81.2596	81.6887	114.707	96.3227	105.636	87.5455
-8.25366	80.9594	81.6887	114.707	96.3227	105.636	87.5455
-8.21431	81.4019	81.6887	114.707	96.3227	105.636	87.5455
-8.17495	81.0827	81.6887	114.707	96.3227	105.636	87.5455
-8.1356	82.0466	81.6887	114.707	96.3227	105.636	87.5455
-8.09624	81.0068	81.6887	114.707	96.3227	105.636	87.5455
-8.05689	81.5567	81.6887	114.707	96.3227	105.636	87.5455
-8.01753	82.5238	81.6887	114.707	96.3227	105.636	87.5455
-7.97818	81.7969	81.6887	114.707	96.3227	105.636	87.5455
-7.93883	81.6989	81.6887	114.707	96.3227	105.636	87.5455
-7.89947	81.1395	81.6887	114.707	96.3227	105.636	87.5455
-7.86012	82.0213	81.6887	114.707	96.3227	105.636	87.5455
-7.82076	81.778	81.6887	114.707	96.3227	105.636	87.5455
-7.78141	80.8456	81.6887	114.707	96.3227	105.636	87.5455
-7.74206	81.484	81.6887	114.707	96.3227	105.636	87.5455
-7.7027	81.3197	81.6887	114.707	96.3227	105.636	87.5455
-7.66335	81.345	81.6887	114.707	96.3227	105.636	87.5455
-7.62399	81.6736	81.6887	114.707	96.3227	105.636	87.5455
-7.58464	81.8696	81.6887	114.707	96.3227	105.636	87.5455
-7.54529	81.9518	81.6887	114.707	96.3227	105.636	87.5455
-7.50593	81.7558	81.6887	114.707	96.3227	105.636	87.5455
-7.46658	81.8601	81.6887	114.707	96.3227	105.636	87.5455
-7.42722	81.089	81.6887	114.707	96.3227	105.636	87.5455
-7.38787	80.7066	81.6887	114.707	96.3227	105.636	87.5455
-7.34851	81.8759	81.6887	114.707	96.3227	105.636	87.5455
-7.30916	81.1238	81.6887	114.707	96.3227	105.636	87.5455
-7.26981	81.3955	81.6887	114.707	96.3227	105.636	87.5455
-7.23045	81.3608	81.6887	114.707	96.0066	105.636	87.5455
-7.1911	81.1648	81.6887	114.707	96.0066	105.636	87.5455
-7.15174	81.2091	81.6887	114.707	96.0066	105.636	87.5455
-7.11239	81.0131	81.6887	114.707	96.0066	105.636	87.5455
-7.07304	81.2122	81.6887	114.707	96.0066	105.636	87.5455
-7.03368	81.4019	81.6887	114.707	96.0066	105.636	87.5455
-6.99433	81.1395	81.6887	114.707	96.0066	105.636	87.5455
-6.95497	81.7748	81.6887	114.707	96.0066	105.636	87.5455
-6.91562	81.1743	81.6887	114.707	96.0066	105.636	87.5455
-6.87627	81.7369	81.6887	114.707	96.0066	105.636	87.5455
-6.83691	81.7748	81.6887	114.707	96.0066	105.636	87.5455
-6.79756	81.3292	81.6887	114.707	96.0066	105.636	87.5455
-6.7582	81.3481	81.6887	114.707	96.0066	105.636	87.5455
-6.71885	82.0719	81.6887	114.707	96.0066	105.32	87.5455
-6.6795	82.1256	81.6887	114.707	96.0066	105.32	87.5455
-6.64014	81.7463	81.3727	114.707	96.0066	105.32	87.5455
-6.60079	81.4082	81.3727	114.707	96.0066	105.32	87.5455
-6.56143	81.7874	81.3727	114.707	96.0066	105.32	87.5455
-6.52208	81.6895	81.3727	114.707	96.0066	105.32	87.5455
-6.48272	81.7147	81.3727	114.707	96.0066	105.32	87.5455
-6.44337	82.154	81.3727	114.707	96.0066	105.32	87.5455
-6.40402	80.7413	81.3727	114.391	96.0066	105.32	87.5455
-6.36466	81.3229	81.3727	114.391	96.0066	105.32	87.5455
-6.32531	81.7969	81.3727	114.391	95.6906	105.32	87.5455
-6.28595	81.2249	81.0567	114.391	95.6906	105.32	87.5455
-6.2466	80.8836	81.0567	114.391	95.6906	105.32	87.5455
-6.20725	82.1414	81.0567	114.391	95.6906	105.32	87.5455
-6.16789	80.6529	81.0567	114.391	95.6906	105.32	87.5455
-6.12854	81.9834	80.7406	114.391	95.3746	105.32	87.5455
-6.08918	80.2578	80.7406	114.391	95.3746	105.32	87.5455
-6.04983	81.1996	80.4246	114.391	95.3746	105.32	87.5455
-6.01048	79.9418	80.4246	114.391	95.0585	105.32	87.5455
-5.97112	80.7066	80.1086	114.391	95.0585	105.32	87.5455
-5.93177	80.1598	79.7925	114.391	94.7425	105.32	87.5455
-5.89241	79.8628	79.4765	114.391	94.4265	105.32	87.5455
-5.85306	79.5625	79.1604	114.391	94.1104	105.32	87.5455
-5.8137	78.2794	78.8444	114.391	93.7944	105.32	87.5455
-5.77435	76.8446	78.2124	114.391	93.1623	105.32	87.5455
-5.735	77.483	77.5803	114.074	92.5302	105.32	87.5455
-5.69564	76.3358	76.9482	114.074	91.8982	105.32	87.5455
-5.65629	77.4198	76.0001	114.074	91.5821	105.32	87.5455
-5.61693	75.9408	75.6841	114.074	90.9501	105.004	87.5455
-5.57758	76.0767	75.368	113.758	90.9501	105.004	87.5455
-5.53823	75.1728	75.368	113.758	91.2661	105.004	87.5455
-5.49887	75.1538	75.6841	113.442	91.5821	105.004	87.5455
-5.45952	75.8649	76.0001	113.126	92.2142	105.004	87.5455
-5.42016	76.5286	76.3161	112.81	92.8463	105.004	87.5455
-5.38081	75.808	76.3161	112.494	93.4783	104.688	87.5455
-5.34146	77.2018	76.3161	112.178	93.7944	104.688	87.5455
-5.3021	75.9597	76.0001	111.546	94.4265	104.688	87.5455
-5.26275	75.3371	75.6841	111.23	94.7425	104.688	87.5455
-5.22339	76.0198	75.6841	110.914	94.7425	104.372	87.5455
-5.18404	76.0861	75.6841	110.914	95.0585	104.372	87.5455
-5.14469	77.0311	76.0001	111.23	95.0585	104.056	87.5455
-5.10533	77.4135	76.6322	111.862	95.3746	103.74	87.5455
-5.06598	76.4844	76.9482	112.494	95.3746	103.74	87.5455
-5.02662	76.2442	77.2642	112.81	95.3746	103.424	87.5455
-4.98727	76.2442	77.2642	113.126	95.6906	103.108	87.5455
-4.94791	77.5525	77.2642	113.442	95.6906	102.792	87.5455
-4.90856	77.2523	77.2642	113.758	95.6906	102.476	87.5455
-4.86921	77.7833	77.2642	113.758	95.6906	102.16	87.5455
-4.82985	77.758	77.2642	113.758	95.6906	101.844	87.5455
-4.7905	77.5178	77.2642	114.074	95.6906	101.844	87.5455
-4.75114	78.823	77.2642	114.074	96.0066	101.844	87.5455
-4.71179	78.5575	77.5803	114.074	96.0066	102.16	87.5455
-4.67244	78.8609	77.8963	114.074	96.0066	102.476	87.5455
-4.63308	78.5386	78.2124	114.391	96.0066	102.792	87.5455
-4.59373	77.9824	78.5284	114.391	96.0066	103.108	87.5455
-4.55437	80.2009	79.1604	114.391	96.0066	103.424	87.5455
-4.51502	80.1883	79.4765	114.391	96.0066	103.424	87.5455
-4.47567	79.0695	79.4765	114.391	96.0066	103.74	87.5455
-4.43631	80.1377	79.7925	114.391	96.0066	104.056	87.5455
-4.39696	79.3539	80.1086	114.391	96.0066	104.056	87.5455
-4.3576	79.4235	80.1086	114.391	96.0066	104.372	87.5455
-4.31825	80.0461	80.4246	114.391	96.0066	104.372	87.5455
-4.27889	79.5689	80.4246	114.391	96.0066	104.688	87.5455
-4.23954	79.9607	80.4246	114.391	96.0066	104.688	87.5455
-4.20019	80.1693	80.7406	114.391	96.0066	104.688	87.5455
-4.16083	79.73	80.7406	114.391	96.0066	104.688	87.5455
-4.12148	80.2388	80.7406	114.391	96.0066	105.004	87.5455
-4.08212	79.5594	80.7406	114.391	96.0066	105.004	87.5455
-4.04277	81.5757	80.7406	114.391	96.0066	105.004	87.5455
-4.00342	80.5865	80.7406	114.391	96.0066	105.004	87.5455
-3.96406	80.2199	80.7406	114.391	96.0066	105.004	87.5455
-3.92471	80.6213	80.7406	114.391	96.0066	105.004	87.5455
-3.88535	81.1301	80.7406	114.391	96.0066	105.004	87.5455
-3.846	80.2863	80.7406	114.391	96.0066	105.004	87.5455
-3.80665	80.4759	80.7406	114.391	96.0066	105.004	87.5455
-3.76729	80.8393	80.7406	114.391	95.6906	105.004	87.5455
-3.72794	80.1598	80.7406	114.391	95.6906	105.004	87.5455
-3.68858	79.9923	80.7406	114.391	95.6906	105.004	87.5455
-3.64923	80.8709	80.4246	114.391	95.6906	105.004	87.5455
-3.60987	81.6262	80.4246	114.391	95.6906	105.004	87.5455
-3.57052	80.3242	80.4246	114.074	95.6906	105.004	87.5455
-3.53117	79.3982	80.1086	114.074	95.3746	105.004	87.5455
-3.49181	79.7585	79.7925	114.074	95.3746	105.004	87.5455
-3.45246	79.3697	79.4765	114.074	95.0585	105.004	87.5455
-3.4131	79.4993	79.1604	113.758	95.0585	105.004	87.5455
-3.37375	78.8736	78.8444	113.758	94.7425	105.004	87.5455
-3.3344	77.4261	78.2124	113.442	94.4265	105.004	87.5455
-3.29504	77.1449	77.5803	113.126	94.1104	105.004	87.5455
-3.25569	76.7151	76.9482	112.81	93.7944	104.688	87.5455
-3.21633	76.0103	76.0001	112.494	93.1623	104.688	87.5455
-3.17698	74.9927	75.368	112.178	92.8463	104.688	87.5455
-3.13763	75.2107	74.736	112.178	92.8463	104.688	87.5455
-3.09827	74.4965	74.736	112.178	92.8463	104.372	87.5455
-3.05892	75.925	75.052	112.494	92.8463	104.372	87.5455
-3.01956	76.5191	75.6841	112.81	93.1623	104.056	87.5455
-2.98021	75.5046	76.3161	113.126	93.7944	104.056	87.5455
-2.94086	75.0559	76.6322	113.442	94.1104	103.74	87.5455
-2.9015	76.9774	76.9482	113.758	94.4265	103.424	87.5455
-2.86215	77.2744	77.2642	113.758	94.7425	103.424	87.5455
-2.82279	77.4009	77.5803	114.074	95.0585	103.108	87.5455
-2.78344	76.7309	77.5803	114.074	95.0585	103.108	87.5455
-2.74408	77.1038	77.8963	114.074	95.3746	103.108	87.5455
-2.70473	77.6347	78.2124	114.074	95.3746	103.108	87.5455
-2.66538	77.5431	78.5284	114.391	95.6906	103.108	87.5455
-2.62602	78.4185	78.8444	114.391	95.6906	103.424	87.5455
-2.58667	78.1688	79.1604	114.391	95.6906	103.74	87.5455
-2.54731	78.7914	79.4765	114.391	95.6906	103.74	87.5455
-2.50796	79.256	79.7925	114.391	95.6906	104.056	87.5455
-2.46861	79.5436	79.7925	114.391	95.6906	104.372	87.5455
-2.42925	79.3887	80.1086	114.391	96.0066	104.372	87.5455
-2.3899	80.0397	80.4246	114.391	96.0066	104.372	87.5455
-2.35054	79.8438	80.4246	114.391	96.0066	104.688	87.5455
-2.31119	80.8551	80.7406	114.391	96.0066	104.688	87.5455
-2.27184	80.1156	80.7406	114.391	96.0066	104.688	87.5455
-2.23248	81.8696	80.7406	114.391	96.0066	105.004	87.5455
-2.19313	81.0795	80.7406	114.391	96.0066	105.004	87.5455
-2.15377	80.7287	81.0567	114.391	96.0066	105.004	87.5455
-2.11442	80.8456	81.0567	114.391	96.0066	105.004	87.5455
-2.07506	81.2533	81.0567	114.391	96.0066	105.004	87.5455
-2.03571	80.9721	81.0567	114.391	96.0066	105.004	87.5455
-1.99636	81.2502	81.0567	114.391	96.0066	105.004	87.5455
-1.957	81.4366	81.0567	114.391	96.0066	105.32	87.5455
-1.91765	81.6073	81.0567	114.391	96.0066	105.32	87.5455
-1.87829	80.3937	81.0567	114.391	96.0066	105.32	87.5455
-1.83894	80.5991	81.0567	114.391	96.0066	105.32	87.5455
-1.79959	81.8822	81.0567	114.391	96.0066	105.32	87.5455
-1.76023	81.9676	81.0567	114.391	96.0066	105.32	87.5455
-1.72088	81.5125	81.0567	114.391	96.0066	105.32	87.5455
-1.68152	81.1933	81.0567	114.391	96.0066	105.32	87.5455
-1.64217	81.5472	81.0567	114.391	96.0066	105.32	87.5455
-1.60282	81.247	81.0567	114.391	96.0066	105.32	87.5455
-1.56346	82.0971	81.0567	114.391	96.0066	105.32	87.5455
-1.52411	81.6326	81.0567	114.391	96.0066	105.32	87.5455
-1.48475	82.0655	81.0567	114.391	96.0066	105.32	87.5455
-1.4454	81.3481	81.0567	114.391	96.0066	105.32	87.5455
-1.40605	82.0529	81.0567	114.391	96.0066	105.32	87.2295
-1.36669	82.2172	81.0567	114.391	96.0066	105.32	87.2295
-1.32734	80.4222	80.7406	114.391	96.0066	105.32	87.2295
-1.28798	80.9973	80.7406	114.391	96.0066	105.32	87.2295
-1.24863	81.4429	80.7406	114.391	95.6906	105.004	87.2295
-1.20927	81.2533	80.4246	114.391	95.6906	105.004	87.2295
-1.16992	80.7508	80.4246	114.391	95.6906	105.004	87.2295
-1.13057	80.1472	80.1086	114.391	95.6906	105.004	87.2295
-1.09121	80.9183	80.1086	114.074	95.6906	105.004	87.2295
-1.05186	80.4727	79.7925	114.074	95.3746	105.004	87.2295
-1.0125	80.7097	79.1604	114.074	95.3746	104.688	87.2295
-0.973	79.7964	78.8444	113.758	95.0585	104.688	87.2295
-0.934	78.0898	78.5284	113.758	95.0585	104.688	87.2295
-0.894	76.7719	77.8963	113.442	94.7425	104.688	87.2295
-0.855	75.9629	77.5803	113.442	94.4265	104.372	87.2295
-0.816	76.4527	77.2642	113.442	94.4265	104.372	87.2295
-0.776	74.5218	77.2642	113.442	94.4265	104.372	87.2295
-0.737	75.6026	77.5803	113.758	94.4265	104.372	87.2295
-0.698	76.5886	77.8963	113.758	94.7425	104.372	86.9134
-0.658	78.2099	78.2124	114.074	95.0585	104.372	86.9134
-0.619	78.5323	78.5284	114.074	95.0585	104.372	86.9134
-0.58	78.8925	78.8444	114.074	95.3746	104.372	86.9134
-0.54	79.0284	79.1604	114.391	95.3746	104.688	86.9134
-0.501	78.1657	79.1604	114.391	95.6906	104.688	86.5974
-0.462	79.6637	79.4765	114.391	95.6906	104.688	86.5974
-0.422	80.3337	79.4765	114.391	95.6906	105.004	86.2814
-0.383	80.2515	79.1604	114.391	95.6906	105.004	86.2814
-0.343	79.433	79.1604	114.391	95.6906	105.004	85.9653
-0.304	78.7535	78.8444	114.391	96.0066	105.004	85.6493
-0.265	78.6998	78.5284	114.391	96.0066	105.004	85.0172
-0.225	77.4862	77.8963	114.391	96.0066	105.004	84.3851
-0.186	76.971	77.2642	114.391	96.0066	105.004	83.7531
-0.147	76.3643	76.6322	114.391	96.0066	105.004	82.805
-0.107	75.8649	75.6841	114.391	96.0066	105.32	82.1729
-0.068	75.0527	75.368	114.391	96.0066	105.32	81.5408
-0.0287	75.3277	75.368	114.391	96.0066	105.32	81.5408
0.0107	75.6658	75.6841	114.391	96.0066	105.32	82.1729
0.0501	76.2789	76.6322	114.391	96.0066	105.32	82.805
0.0894	77.818	77.5803	114.391	96.0066	105.32	83.7531
0.129	77.7674	78.2124	114.391	96.0066	105.32	84.3851
0.168	77.9729	78.8444	114.391	96.0066	105.32	85.0172
0.207	79.4582	79.1604	114.391	96.0066	105.004	85.6493
0.247	79.6826	79.4765	114.391	96.0066	105.004	85.9653
0.286	80.3242	79.7925	114.391	96.0066	105.004	86.2814
0.326	79.395	79.7925	114.391	96.0066	105.004	86.2814
0.365	81.0764	79.7925	114.391	96.0066	105.004	86.5974
0.404	80.7856	80.1086	114.391	96.0066	105.004	86.5974
0.444	80.2199	80.1086	114.391	96.0066	105.004	86.9134
0.483	80.5328	79.7925	114.391	95.6906	105.004	86.9134
0.522	79.3224	79.7925	114.391	95.6906	104.688	86.9134
0.562	78.7219	79.7925	114.391	95.6906	104.688	86.9134
0.601	79.2876	79.4765	114.074	95.6906	104.688	86.9134
0.64	78.3616	79.1604	114.074	95.6906	104.372	87.2295
0.68	78.6334	78.8444	114.074	95.3746	104.372	87.2295
0.719	77.6821	78.5284	113.758	95.3746	104.372	87.2295
0.758	76.6171	78.2124	113.758	95.0585	104.372	87.2295
0.798	77.0911	77.8963	113.442	95.0585	104.372	87.2295
0.837	76.7625	77.5803	113.442	94.7425	104.372	87.2295
0.876	76.2094	77.5803	113.442	94.4265	104.372	87.2295
0.916	76.478	77.5803	113.442	94.4265	104.372	87.2295
0.955	77.3218	77.8963	113.442	94.4265	104.688	87.2295
0.995	77.9065	78.2124	113.758	94.4265	104.688	87.2295
1.03391	79.8027	78.5284	113.758	94.7425	104.688	87.2295
1.07326	79.1833	79.1604	114.074	95.0585	104.688	87.2295
1.11262	80.2167	79.4765	114.074	95.0585	105.004	87.2295
1.15197	80.3337	79.7925	114.074	95.3746	105.004	87.2295
1.19133	80.34	80.1086	114.391	95.3746	105.004	87.2295
1.23068	80.4569	80.4246	114.391	95.6906	105.004	87.2295
1.27003	81.5093	80.4246	114.391	95.6906	105.004	87.2295
1.30939	80.5802	80.7406	114.391	95.6906	105.004	87.2295
1.34874	80.735	80.7406	114.391	95.6906	105.32	87.5455
1.3881	80.8709	80.7406	114.391	96.0066	105.32	87.5455
1.42745	81.2059	81.0567	114.391	96.0066	105.32	87.5455
1.4668	80.5043	81.0567	114.391	96.0066	105.32	87.5455
1.50616	82.3847	81.0567	114.391	96.0066	105.32	87.5455
1.54551	80.7508	81.0567	114.391	96.0066	105.32	87.5455
1.58487	81.2881	81.0567	114.391	96.0066	105.32	87.5455
1.62422	81.0985	81.0567	114.391	96.0066	105.32	87.5455
1.66357	81.405	81.0567	114.391	96.0066	105.32	87.5455
1.70293	81.5978	81.0567	114.391	96.0066	105.32	87.5455
1.74228	81.778	81.0567	114.391	96.0066	105.32	87.5455
1.78164	80.7729	81.0567	114.391	96.0066	105.32	87.5455
1.82099	80.9499	81.0567	114.391	96.0066	105.32	87.5455
1.86035	81.1301	81.0567	114.391	96.0066	105.32	87.5455
1.8997	81.0858	81.0567	114.391	96.0066	105.32	87.5455
1.93905	81.0953	81.0567	114.391	96.0066	105.32	87.5455
1.97841	81.0068	81.0567	114.391	96.0066	105.32	87.5455
2.01776	81.8475	81.0567	114.391	96.0066	105.004	87.5455
2.05712	82.0087	81.0567	114.391	96.0066	105.004	87.5455
2.09647	81.563	81.0567	114.391	96.0066	105.004	87.5455
2.13582	80.5738	81.0567	114.391	96.0066	105.004	87.5455
2.17518	80.4443	81.0567	114.391	96.0066	105.004	87.5455
2.21453	80.1156	81.0567	114.391	96.0066	105.004	87.5455
2.25389	80.7856	80.7406	114.391	96.0066	105.004	87.5455
2.29324	82.2488	80.7406	114.391	96.0066	105.004	87.5455
2.33259	80.5201	80.7406	114.391	96.0066	104.688	87.5455
2.37195	80.3273	80.7406	114.391	96.0066	104.688	87.5455
2.4113	79.4456	80.4246	114.391	96.0066	104.688	87.5455
2.45066	80.6687	80.4246	114.391	96.0066	104.372	87.5455
2.49001	79.5752	80.1086	114.391	96.0066	104.372	87.5455
2.52937	79.8912	79.7925	114.391	96.0066	104.056	87.5455
2.56872	79.3603	79.7925	114.391	96.0066	104.056	87.5455
2.60807	79.2117	79.4765	114.391	95.6906	103.74	87.5455
2.64743	79.4203	79.1604	114.391	95.6906	103.74	87.5455
2.68678	78.2131	78.8444	114.391	95.6906	103.424	87.5455
2.72614	78.2573	78.5284	114.391	95.6906	103.108	87.5455
2.76549	78.4343	78.2124	114.074	95.6906	103.108	87.5455
2.80484	77.1164	78.2124	114.074	95.3746	103.108	87.5455
2.8442	78.3774	77.8963	114.074	95.3746	103.108	87.5455
2.88355	77.0437	77.8963	113.758	95.3746	103.108	87.5455
2.92291	78.0803	77.5803	113.758	95.0585	103.424	87.5455
2.96226	75.7575	77.5803	113.442	95.0585	103.424	87.5455
3.00161	76.9584	77.2642	113.126	94.7425	103.74	87.5455
3.04097	76.9078	76.6322	112.81	94.4265	104.056	87.5455
3.08032	76.0609	76.3161	112.494	94.1104	104.056	87.5455
3.11968	76.6108	75.6841	112.178	93.4783	104.372	87.5455
3.15903	74.9389	75.368	112.178	93.1623	104.372	87.5455
3.19838	75.5868	75.052	112.178	92.8463	104.688	87.5455
3.23774	75.432	75.052	112.494	92.5302	104.688	87.5455
3.27709	76.3105	75.6841	112.81	92.8463	104.688	87.5455
3.31645	76.8257	76.3161	113.126	92.8463	104.688	87.5455
3.3558	75.8934	76.9482	113.442	93.4783	105.004	87.5455
3.39516	77.423	77.8963	113.442	93.7944	105.004	87.5455
3.43451	78.0867	78.2124	113.758	94.1104	105.004	87.5455
3.47386	78.7282	78.8444	114.074	94.4265	105.004	87.5455
3.51322	79.0032	79.1604	114.074	94.7425	105.004	87.5455
3.55257	78.9494	79.4765	114.074	95.0585	105.004	87.5455
3.59193	79.651	79.7925	114.074	95.0585	105.004	87.5455
3.63128	80.0366	80.1086	114.391	95.3746	105.004	87.5455
3.67063	81.9391	80.1086	114.391	95.3746	105.004	87.5455
3.70999	80.9468	80.4246	114.391	95.6906	105.004	87.5455
3.74934	81.1775	80.4246	114.391	95.6906	105.004	87.5455
3.7887	80.735	80.7406	114.391	95.6906	105.004	87.5455
3.82805	80.242	80.7406	114.391	95.6906	105.004	87.5455
3.8674	80.814	80.7406	114.391	95.6906	105.004	87.5455
3.90676	79.3919	80.7406	114.391	95.6906	105.004	87.5455
3.94611	80.8678	80.7406	114.391	95.6906	105.004	87.5455
3.98547	80.991	80.7406	114.391	96.0066	105.004	87.5455
4.02482	80.7919	80.7406	114.391	96.0066	105.004	87.5455
4.06418	80.7129	80.7406	114.391	96.0066	105.004	87.5455
4.10353	80.9152	80.7406	114.391	96.0066	105.004	87.5455
4.14288	80.5422	80.7406	114.391	96.0066	105.004	87.5455
4.18224	80.3147	80.7406	114.391	96.0066	104.688	87.5455
4.22159	80.6339	80.7406	114.391	96.0066	104.688	87.5455
4.26095	79.2528	80.4246	114.391	96.0066	104.688	87.5455
4.3003	79.4835	80.4246	114.391	96.0066	104.688	87.5455
4.33965	79.0063	80.4246	114.391	96.0066	104.372	87.5455
4.37901	81.1206	80.1086	114.391	96.0066	104.372	87.5455
4.41836	80.2483	80.1086	114.391	96.0066	104.056	87.5455
4.45772	80.084	79.7925	114.391	96.0066	104.056	87.5455
4.49707	78.6998	79.7925	114.391	96.0066	103.74	87.5455
4.53642	79.3603	79.4765	114.391	95.6906	103.74	87.5455
4.57578	77.995	79.1604	114.391	95.6906	103.424	87.5455
4.61513	78.8704	78.8444	114.391	95.6906	103.108	87.5455
4.65449	79.5657	78.5284	114.391	95.6906	102.792	87.5455
4.69384	78.3584	78.2124	114.391	95.6906	102.476	87.5455
4.73319	78.6492	77.8963	114.391	95.6906	102.16	87.5455
4.77255	77.5683	77.5803	114.391	95.6906	101.844	87.5455
4.8119	78.2478	77.2642	114.391	95.6906	101.844	87.5455
4.85126	79.0758	77.2642	114.391	95.3746	101.844	87.5455
4.89061	77.8496	77.2642	114.391	95.3746	102.16	87.5455
4.92997	77.9697	77.5803	114.391	95.3746	102.476	87.5455
4.96932	77.1733	77.5803	114.391	95.0585	102.792	87.5455
5.00867	77.5304	77.8963	114.391	95.0585	103.108	87.5455
5.04803	77.4988	77.8963	114.391	94.7425	103.424	87.5455
5.08738	76.8573	77.8963	114.391	94.4265	103.74	87.5455
5.12674	78.4311	77.8963	114.391	94.1104	103.74	87.5455
5.16609	76.1462	77.5803	114.074	93.7944	104.056	87.5455
5.20544	76.4717	77.2642	114.074	93.4783	104.372	87.5455
5.2448	77.069	76.6322	114.074	92.8463	104.372	87.5455
5.28415	77.1638	76.0001	114.074	92.2142	104.688	87.5455
5.32351	75.0748	75.368	113.758	91.5821	104.688	87.5455
5.36286	75.4825	75.052	113.758	91.2661	104.688	87.5455
5.40221	75.0116	74.736	113.442	90.9501	104.688	87.5455
5.44157	74.7904	74.736	113.126	91.2661	105.004	87.5455
5.48092	75.0211	74.736	112.81	91.5821	105.004	87.5455
5.52028	74.2658	75.052	112.494	92.2142	105.004	87.5455
5.55963	75.7006	75.368	111.862	92.8463	105.004	87.5455
5.59899	74.9579	75.368	111.546	93.4783	105.004	87.5455
5.63834	74.9073	75.368	110.914	93.7944	105.004	87.5455
5.67769	76.5886	75.6841	110.914	94.1104	105.32	87.5455
5.71705	76.9205	76.3161	111.23	94.4265	105.32	87.5455
5.7564	76.9932	76.9482	111.546	94.7425	105.32	87.5455
5.79576	77.1038	77.5803	111.862	95.0585	105.32	87.5455
5.83511	77.5747	78.5284	112.494	95.0585	105.32	87.5455
5.87446	79.5341	78.8444	112.81	95.3746	105.32	87.5455
5.91382	78.7851	79.4765	113.126	95.3746	105.32	87.5455
5.95317	79.395	79.7925	113.442	95.6906	105.32	87.5455
5.99253	79.0032	80.1086	113.758	95.6906	105.32	87.5455
6.03188	80.8393	80.4246	113.758	95.6906	105.32	87.5455
6.07123	81.4935	80.4246	114.074	95.6906	105.32	87.5455
6.11059	81.2533	80.7406	114.074	95.6906	105.32	87.5455
6.14994	80.754	80.7406	114.074	95.6906	105.32	87.5455
6.1893	81.6484	81.0567	114.074	96.0066	105.32	87.5455
6.22865	79.8375	81.0567	114.391	96.0066	105.32	87.5455
6.26801	80.5707	81.0567	114.391	96.0066	105.32	87.5455
6.30736	81.1775	81.0567	114.391	96.0066	105.32	87.5455
6.34671	80.9721	81.3727	114.391	96.0066	105.32	87.5455
6.38607	82.0908	81.3727	114.391	96.0066	105.32	87.5455
6.42542	82.2583	81.3727	114.391	96.0066	105.32	87.5455
6.46478	81.3703	81.3727	114.391	96.0066	105.32	87.5455
6.50413	81.7369	81.3727	114.391	96.0066	105.32	87.5455
6.54348	81.4777	81.3727	114.391	96.0066	105.32	87.5455
6.58284	81.2407	81.3727	114.391	96.0066	105.32	87.5455
6.62219	81.6926	81.3727	114.391	96.0066	105.32	87.5455
6.66155	80.8646	81.3727	114.391	96.0066	105.32	87.5455
6.7009	81.0764	81.6887	114.391	96.0066	105.32	87.5455
6.74025	80.6718	81.6887	114.391	96.0066	105.32	87.5455
6.77961	81.6326	81.6887	114.391	96.0066	105.636	87.5455
6.81896	81.07	81.6887	114.391	96.0066	105.636	87.5455
6.85832	82.1287	81.6887	114.391	96.0066	105.636	87.5455
6.89767	81.8949	81.6887	114.707	96.0066	105.636	87.5455
6.93702	82.1572	81.6887	114.707	96.0066	105.636	87.5455
6.97638	82.0339	81.6887	114.707	96.0066	105.636	87.5455
7.01573	81.247	81.6887	114.707	96.0066	105.636	87.5455
7.05509	82.1351	81.6887	114.707	96.0066	105.636	87.5455
7.09444	81.9771	81.6887	114.707	96.0066	105.636	87.5455
7.1338	80.5012	81.6887	114.707	96.3227	105.636	87.5455
7.17315	81.9075	81.6887	114.707	96.3227	105.636	87.5455
7.2125	82.4954	81.6887	114.707	96.3227	105.636	87.5455
7.25186	81.7305	81.6887	114.707	96.3227	105.636	87.5455
7.29121	81.5062	81.6887	114.707	96.3227	105.636	87.5455
7.33057	81.0163	81.6887	114.707	96.3227	105.636	87.5455
7.36992	81.74	81.6887	114.707	96.3227	105.636	87.5455
7.40927	81.5915	81.6887	114.707	96.3227	105.636	87.5455
7.44863	80.814	81.6887	114.707	96.3227	105.636	87.5455
7.48798	81.9328	81.6887	114.707	96.3227	105.636	87.5455
7.52734	82.3342	81.6887	114.707	96.3227	105.636	87.5455
7.56669	81.898	81.6887	114.707	96.3227	105.636	87.5455
7.60604	80.4759	81.6887	114.707	96.3227	105.636	87.5455
7.6454	81.9676	81.6887	114.707	96.3227	105.636	87.5455
7.68475	81.9834	81.6887	114.707	96.3227	105.636	87.5455
7.72411	82.6312	81.6887	114.707	96.3227	105.636	87.5455
7.76346	81.4682	81.6887	114.707	96.3227	105.636	87.5455
7.80282	82.2488	81.6887	114.707	96.3227	105.636	87.5455
7.84217	81.3513	81.6887	114.707	96.3227	105.636	87.5455
7.88152	82.2299	81.6887	114.707	96.3227	105.636	87.5455
7.92088	82.0497	81.6887	114.707	96.3227	105.636	87.5455
7.96023	82.4227	81.6887	114.707	96.3227	105.636	87.5455
7.99959	81.7211	81.6887	114.707	96.3227	105.636	87.5455
8.03894	82.2014	81.6887	114.707	96.3227	105.636	87.5455
8.07829	82.252	81.6887	114.707	96.3227	105.636	87.5455
8.11765	81.8032	81.6887	114.707	96.3227	105.636	87.5455
8.157	81.0131	81.6887	114.707	96.3227	105.636	87.5455
8.19636	82.2646	81.6887	114.707	96.3227	105.636	87.5455
8.23571	82.1667	81.6887	114.707	96.3227	105.636	87.5455
8.27506	81.8411	81.6887	114.707	96.3227	105.636	87.5455
8.31442	82.4227	81.6887	114.707	96.3227	105.636	87.5455
8.35377	82.6218	81.6887	114.707	96.3227	105.636	87.5455
8.39313	82.7735	82.0048	114.707	96.3227	105.636	87.5455
8.43248	81.7369	82.0048	114.707	96.3227	105.636	87.5455
8.47183	81.4745	82.0048	114.707	96.3227	105.636	87.5455
8.51119	82.1351	82.0048	114.707	96.3227	105.636	87.5455
8.55054	81.7084	82.0048	114.707	96.3227	105.636	87.5455
8.5899	81.7179	82.0048	114.707	96.3227	105.636	87.5455
8.62925	82.192	82.0048	114.707	96.3227	105.636	87.5455
8.66861	81.1143	82.0048	114.707	96.3227	105.636	87.5455
8.70796	81.1364	82.0048	114.707	96.3227	105.636	87.5455
8.74731	83.3455	82.0048	114.707	96.3227	105.636	87.5455
8.78667	81.4651	82.0048	114.707	96.3227	105.636	87.5455
8.82602	82.2741	82.0048	114.707	96.3227	105.636	87.5455
8.86538	81.1838	82.0048	114.707	96.3227	105.636	87.5455
8.90473	81.5599	82.0048	114.707	96.3227	105.636	87.5455
8.94408	81.5852	82.0048	114.707	96.3227	105.636	87.5455
8.98344	81.8348	82.0048	114.707	96.3227	105.636	87.5455
9.02279	81.6736	82.0048	114.707	96.3227	105.636	87.5455
9.06215	81.5757	82.0048	114.707	96.3227	105.636	87.5455
9.1015	81.1838	82.0048	114.707	96.3227	105.636	87.5455
9.14085	83.0579	82.0048	114.707	96.3227	105.636	87.5455
9.18021	82.7229	82.0048	114.707	96.3227	105.636	87.5455
9.21956	81.6547	82.0048	114.707	96.3227	105.636	87.5455
9.25892	82.508	82.0048	114.707	96.3227	105.636	87.5455
9.29827	81.6326	82.0048	114.707	96.3227	105.636	87.5455
9.33763	82.9504	82.0048	114.707	96.3227	105.636	87.5455
9.37698	81.0226	82.0048	114.707	96.3227	105.636	87.5455
9.41633	82.3594	82.0048	114.707	96.3227	105.636	87.5455
9.45569	82.3879	82.0048	114.707	96.3227	105.636	87.5455
9.49504	80.7066	82.0048	114.707	96.3227	105.636	87.5455
9.5344	82.4037	82.0048	114.707	96.3227	105.636	87.5455
9.57375	81.1522	82.0048	114.707	96.3227	105.636	87.5455
9.6131	81.4019	82.0048	114.707	96.3227	105.636	87.5455
9.65246	81.7147	82.0048	114.707	96.3227	105.636	87.5455
9.69181	81.4177	82.0048	114.707	96.3227	105.636	87.5455
9.73117	82.2962	82.0048	114.707	96.3227	105.636	87.5455
9.77052	81.4745	82.0048	114.707	96.3227	105.636	87.5455
9.80987	81.7558	82.0048	114.707	96.3227	105.636	87.5455
9.84923	81.8601	82.0048	114.707	96.3227	105.636	87.5455
9.88858	81.7053	82.0048	114.707	96.3227	105.636	87.5455
9.92794	81.1775	82.0048	114.707	96.3227	105.636	87.5455
9.96729	81.0764	82.0048	114.707	96.3227	105.636	87.5455
10	80.5675	82.0048	114.707	96.3227	105.636	87.5455
10	81.4335	82.0048	114.707	96.3227	105.636	87.5455
10.1	81.1143	82.0048	114.707	96.3227	105.636	87.5455
10.1	81.149	82.0048	114.707	96.3227	105.636	87.5455
10.2	81.6736	82.0048	114.707	96.3227	105.636	87.5455

## Sheet: Supplementary Figure 14
Supplementary Figure 14
57Fe Mössbauer spectra of the Fe-Powder-Calcined
Velocity (mm/s)	Fe-Powder-Calcined	Fe-Powder-Calcined-smooth	Fe3O4	α-Fe2O3
-9.94589	84.4162	96.2754	92.4776	84.8487
-9.90653	84.4141	96.2745	92.4763	84.8487
-9.86718	84.4118	96.2736	92.475	84.8487
-9.82782	84.4094	96.2726	92.4736	84.5814
-9.78847	84.4068	96.2715	92.4721	84.7026
-9.74912	84.4041	96.2704	92.4704	84.5553
-9.70976	84.4012	96.2693	92.4687	84.3557
-9.67041	84.3981	96.2681	92.4668	84.1241
-9.63105	84.3948	96.2668	92.4648	84.7228
-9.5917	84.3913	96.2654	92.4627	84.3142
-9.55234	84.3875	96.2639	92.4604	84.1419
-9.51299	84.3835	96.2624	92.4578	84.49
-9.47364	84.3791	96.2608	92.4551	84.433
-9.43428	84.3745	96.2591	92.4522	84.7584
-9.39493	84.3694	96.2572	92.449	84.5375
-9.35557	84.364	96.2553	92.4455	84.4603
-9.31622	84.358	96.2532	92.4416	84.1134
-9.27687	84.3516	96.2509	92.4375	84.2892
-9.23751	84.3446	96.2485	92.4329	83.9174
-9.19816	84.337	96.246	92.4278	84.3094
-9.1588	84.3286	96.2432	92.4222	84.4425
-9.11945	84.3194	96.2403	92.4159	84.3439
-9.0801	84.3093	96.2371	92.409	84.5589
-9.04074	84.2981	96.2336	92.4012	84.8107
-9.00139	84.2856	96.2299	92.3925	84.6325
-8.96203	84.2717	96.2259	92.3826	84.6016
-8.92268	84.2561	96.2215	92.3714	84.4258
-8.88332	84.2386	96.2168	92.3586	83.5147
-8.84397	84.2187	96.2115	92.3439	84.3011
-8.80462	84.196	96.2058	92.3269	84.8927
-8.76526	84.17	96.1996	92.3071	84.25
-8.72591	84.1399	96.1927	92.284	84.4258
-8.68655	84.1049	96.1851	92.2565	83.8556
-8.6472	84.0637	96.1767	92.2237	84.5292
-8.60785	84.0148	96.1673	92.1842	83.9055
-8.56849	83.956	96.1569	92.1358	84.054
-8.52914	83.8845	96.1453	92.076	83.2925
-8.48978	83.7962	96.1321	92.0008	84.1526
-8.45043	83.6855	96.1173	91.9049	83.9506
-8.41108	83.5439	96.1005	91.7802	83.2759
-8.37172	83.3592	96.0814	91.6146	83.3543
-8.33237	83.1128	96.0594	91.3901	83.8532
-8.29301	82.7761	96.0342	91.0786	83.1797
-8.25366	82.3062	96.0049	90.638	82.0084
-8.21431	81.6424	95.9709	90.0083	81.8563
-8.17495	80.7191	95.9309	89.1249	80.5555
-8.1356	79.5395	95.8839	87.9924	79.6016
-8.09624	78.3718	95.828	86.8806	78.6394
-8.05689	77.8486	95.7613	86.4241	78.0027
-8.01753	78.3417	95.6813	86.9972	78.8247
-7.97818	79.3886	95.5849	88.1405	79.7216
-7.93883	80.3807	95.4688	89.2487	80.0103
-7.89947	81.0904	95.3292	90.098	81.0129
-7.86012	81.5265	95.163	90.7003	81.4049
-7.82076	81.7544	94.9694	91.1218	82.417
-7.78141	81.8359	94.7524	91.4202	81.279
-7.74206	81.8242	94.5251	91.6359	82.0131
-7.7027	81.7717	94.3131	91.7953	82.6166
-7.66335	81.7325	94.1536	91.9157	81.0402
-7.62399	81.7553	94.0836	92.0085	82.2139
-7.58464	81.8666	94.1222	92.0812	82.2056
-7.54529	82.061	94.2586	92.1392	82.088
-7.50593	82.3082	94.459	92.186	82.5085
-7.46658	82.5723	94.6847	92.2244	82.9468
-7.42722	82.8255	94.9061	92.2562	82.7247
-7.38787	83.0529	95.1069	92.2828	83.4565
-7.34851	83.2491	95.2806	92.3052	83.2248
-7.30916	83.4148	95.4273	92.3243	83.087
-7.26981	83.5534	95.5495	92.3407	83.6703
-7.23045	83.6688	95.6508	92.3548	82.9148
-7.1911	83.7651	95.7348	92.3671	83.8045
-7.15174	83.8457	95.8046	92.3778	84.073
-7.11239	83.9134	95.863	92.3872	83.4018
-7.07304	83.9707	95.912	92.3954	83.58
-7.03368	84.0194	95.9534	92.4028	83.5966
-6.99433	84.061	95.9886	92.4093	83.5456
-6.95497	84.0969	96.0186	92.415	83.8247
-6.91562	84.1279	96.0444	92.4202	83.9162
-6.87627	84.1548	96.0667	92.4248	84.1692
-6.83691	84.1783	96.0861	92.429	84.4377
-6.79756	84.1989	96.103	92.4327	83.7428
-6.7582	84.217	96.1178	92.436	83.7131
-6.71885	84.233	96.1308	92.439	84.1882
-6.6795	84.2472	96.1422	92.4417	84.5981
-6.64014	84.2597	96.1524	92.4441	84.2298
-6.60079	84.2709	96.1614	92.4463	83.4185
-6.56143	84.2808	96.1693	92.4482	83.7713
-6.52208	84.2896	96.1765	92.4499	84.2702
-6.48272	84.2975	96.1828	92.4515	84.0695
-6.44337	84.3045	96.1885	92.4528	84.2524
-6.40402	84.3107	96.1935	92.454	85.097
-6.36466	84.3163	96.198	92.455	84.5945
-6.32531	84.3212	96.202	92.4559	84.0041
-6.28595	84.3255	96.2056	92.4566	84.4401
-6.2466	84.3292	96.2088	92.4572	84.5078
-6.20725	84.3325	96.2116	92.4577	83.9827
-6.16789	84.3353	96.214	92.458	84.7181
-6.12854	84.3376	96.2162	92.4582	83.921
-6.08918	84.3395	96.218	92.4583	83.8449
-6.04983	84.341	96.2195	92.4582	84.2298
-6.01048	84.3421	96.2208	92.458	84.3593
-5.97112	84.3428	96.2219	92.4577	84.0576
-5.93177	84.3431	96.2226	92.4572	84.1419
-5.89241	84.343	96.2232	92.4566	83.5883
-5.85306	84.3425	96.2235	92.4558	84.1918
-5.8137	84.3417	96.2235	92.4549	84.604
-5.77435	84.3404	96.2233	92.4538	84.5292
-5.735	84.3386	96.2229	92.4525	84.3854
-5.69564	84.3365	96.2222	92.451	84.0291
-5.65629	84.3338	96.2212	92.4493	84.1027
-5.61693	84.3306	96.22	92.4474	84.585
-5.57758	84.3269	96.2185	92.4452	83.7321
-5.53823	84.3226	96.2167	92.4427	83.9744
-5.49887	84.3176	96.2145	92.4398	84.5292
-5.45952	84.3118	96.212	92.4366	84.6658
-5.42016	84.3053	96.209	92.433	84.0172
-5.38081	84.2978	96.2057	92.4289	84.5696
-5.34146	84.2893	96.2018	92.4243	84.2631
-5.3021	84.2796	96.1974	92.4189	84.5232
-5.26275	84.2685	96.1924	92.4129	83.9115
-5.22339	84.2559	96.1867	92.406	83.7226
-5.18404	84.2414	96.1801	92.398	83.7867
-5.14469	84.2248	96.1727	92.3889	83.662
-5.10533	84.2056	96.1642	92.3782	84.2025
-5.06598	84.1835	96.1545	92.3657	83.9863
-5.02662	84.1577	96.1433	92.3511	84.4472
-4.98727	84.1274	96.1305	92.3337	84.2655
-4.94791	84.0918	96.1156	92.313	83.3246
-4.90856	84.0494	96.0983	92.2879	83.7226
-4.86921	83.9986	96.0781	92.2573	83.9946
-4.82985	83.9372	96.0545	92.2194	83.8616
-4.7905	83.8618	96.0266	92.172	84.2845
-4.75114	83.7683	95.9935	92.1116	83.4909
-4.71179	83.6505	95.954	92.0332	83.1512
-4.67244	83.4996	95.9067	91.9297	83.4648
-4.63308	83.3028	95.8497	91.7898	83.3971
-4.59373	83.0408	95.781	91.5966	82.3244
-4.55437	82.6855	95.698	91.3242	82.3006
-4.51502	82.1969	95.5986	90.9351	82.423
-4.47567	81.529	95.4809	90.3849	81.1757
-4.43631	80.6674	95.3454	89.6587	80.3702
-4.39696	79.7457	95.1969	88.8856	79.591
-4.3576	79.162	95.0472	88.4516	79.1835
-4.31825	79.2777	94.9167	88.6977	78.6572
-4.27889	79.9145	94.8316	89.4197	79.3035
-4.23954	80.6611	94.8133	90.1846	80.7896
-4.20019	81.3197	94.8669	90.7896	80.9179
-4.16083	81.8639	94.978	91.2226	81.6841
-4.12148	82.3103	95.1214	91.5257	83.3353
-4.08212	82.6756	95.2729	91.7395	82.8055
-4.04277	82.9728	95.4162	91.8934	83.7321
-4.00342	83.2132	95.5434	92.0066	83.6442
-3.96406	83.4072	95.6522	92.0918	83.5194
-3.92471	83.5639	95.7435	92.1571	83.4363
-3.88535	83.6908	95.8194	92.2082	83.9839
-3.846	83.7944	95.8824	92.2488	83.7475
-3.80665	83.8794	95.9346	92.2815	83.8247
-3.76729	83.9497	95.9782	92.3083	84.0243
-3.72794	84.0083	96.0147	92.3304	83.6228
-3.68858	84.0576	96.0455	92.3489	83.403
-3.64923	84.0992	96.0715	92.3645	83.586
-3.60987	84.1347	96.0937	92.3777	84.1633
-3.57052	84.1651	96.1128	92.3891	83.2937
-3.53117	84.1913	96.1292	92.3989	83.6311
-3.49181	84.214	96.1434	92.4074	84.3248
-3.45246	84.2339	96.1559	92.4148	83.3032
-3.4131	84.2512	96.1667	92.4213	84.0006
-3.37375	84.2665	96.1762	92.427	83.3947
-3.3344	84.28	96.1847	92.4321	84.762
-3.29504	84.2919	96.1921	92.4366	84.528
-3.25569	84.3026	96.1987	92.4406	84.2037
-3.21633	84.312	96.2046	92.4442	84.3332
-3.17698	84.3205	96.2099	92.4474	84.5304
-3.13763	84.3281	96.2146	92.4503	84.0481
-3.09827	84.3349	96.2188	92.4529	83.9792
-3.05892	84.341	96.2225	92.4552	83.6382
-3.01956	84.3464	96.2259	92.4573	84.1787
-2.98021	84.3514	96.229	92.4592	84.2298
-2.94086	84.3558	96.2317	92.4608	84.0397
-2.9015	84.3597	96.2342	92.4624	83.9875
-2.86215	84.3633	96.2363	92.4637	83.6953
-2.82279	84.3665	96.2383	92.4649	83.504
-2.78344	84.3693	96.24	92.466	83.58
-2.74408	84.3717	96.2416	92.467	83.4755
-2.70473	84.3739	96.2429	92.4678	83.6834
-2.66538	84.3758	96.2441	92.4685	84.3047
-2.62602	84.3774	96.245	92.4691	84.2334
-2.58667	84.3787	96.2459	92.4696	84.427
-2.54731	84.3798	96.2465	92.47	84.6183
-2.50796	84.3806	96.2471	92.4704	84.705
-2.46861	84.3812	96.2474	92.4706	84.1348
-2.42925	84.3816	96.2476	92.4707	84.2251
-2.3899	84.3816	96.2477	92.4707	83.896
-2.35054	84.3815	96.2476	92.4707	85.0293
-2.31119	84.3811	96.2473	92.4705	84.2274
-2.27184	84.3804	96.2469	92.4702	83.8972
-2.23248	84.3794	96.2464	92.4698	84.0873
-2.19313	84.3781	96.2456	92.4693	83.8817
-2.15377	84.3765	96.2446	92.4687	83.9352
-2.11442	84.3746	96.2435	92.4679	84.3272
-2.07506	84.3723	96.2421	92.467	83.8461
-2.03571	84.3696	96.2404	92.466	84.0231
-1.99636	84.3665	96.2385	92.4647	85.0602
-1.957	84.3628	96.2363	92.4633	84.4448
-1.91765	84.3586	96.2338	92.4616	83.9483
-1.87829	84.3538	96.2308	92.4597	84.3878
-1.83894	84.3482	96.2274	92.4576	83.7511
-1.79959	84.3418	96.2235	92.4551	84.1241
-1.76023	84.3345	96.219	92.4522	84.5149
-1.72088	84.326	96.2139	92.4489	84.0195
-1.68152	84.3162	96.2079	92.445	84.4401
-1.64217	84.3048	96.201	92.4406	84.7786
-1.60282	84.2916	96.193	92.4354	84.5791
-1.56346	84.2762	96.1836	92.4293	83.991
-1.52411	84.2581	96.1726	92.4222	84.4104
-1.48475	84.2367	96.1597	92.4137	84.452
-1.4454	84.2112	96.1444	92.4036	84.6575
-1.40605	84.1807	96.1261	92.3914	84.2833
-1.36669	84.144	96.1043	92.3764	83.8651
-1.32734	84.0993	96.0781	92.358	84.1585
-1.28798	84.0445	96.0464	92.3349	83.5087
-1.24863	83.9769	96.0082	92.3055	83.991
-1.20927	83.8929	95.9623	92.2674	83.6061
-1.16992	83.788	95.9075	92.2173	83.6157
-1.13057	83.6564	95.8435	92.1497	83.3508
-1.09121	83.4914	95.7716	92.0566	83.4921
-1.05186	83.2846	95.6959	91.9255	83.213
-1.0125	83.0265	95.6248	91.7385	82.3648
-0.97315	82.7068	95.5704	91.4732	82.2994
-0.9338	82.3273	95.5455	91.1186	81.7245
-0.89444	81.9471	95.5566	90.7273	81.4631
-0.85509	81.7437	95.6007	90.4799	81.3004
-0.81573	81.8949	95.6667	90.565	81.1353
-0.77638	82.3161	95.7417	90.9112	81.3621
-0.73703	82.7776	95.8157	91.2986	82.2448
-0.69767	83.1574	95.883	91.6112	82.0595
-0.65832	83.4407	95.9413	91.8362	82.5786
-0.61896	83.6474	95.9905	91.9937	83.0074
-0.57961	83.7993	96.0315	92.1046	83.7701
-0.54025	83.9128	96.0654	92.1842	83.6275
-0.5009	83.9992	96.0935	92.2425	83.3353
-0.46155	84.0662	96.1168	92.2862	83.2474
-0.42219	84.119	96.1362	92.3197	83.757
-0.38284	84.1613	96.1524	92.3457	83.5491
-0.34348	84.1955	96.166	92.3663	83.6881
-0.30413	84.2236	96.1775	92.3829	83.3377
-0.26478	84.2468	96.1873	92.3963	83.3899
-0.22542	84.2661	96.1955	92.4073	83.3983
-0.18607	84.2823	96.2026	92.4165	83.6584
-0.14671	84.296	96.2087	92.4241	83.9186
-0.10736	84.3076	96.2138	92.4306	83.7986
-0.06801	84.3175	96.2182	92.436	83.5598
-0.02865	84.3258	96.222	92.4406	83.8592
0.0107	84.333	96.2252	92.4446	83.681
0.05006	84.339	96.2278	92.4479	84.1027
0.08941	84.3441	96.2301	92.4508	83.403
0.12876	84.3483	96.2319	92.4532	83.0657
0.16812	84.3518	96.2333	92.4553	83.548
0.20747	84.3546	96.2344	92.457	83.9613
0.24683	84.3568	96.2351	92.4584	83.82
0.28618	84.3583	96.2356	92.4596	84.2203
0.32554	84.3594	96.2357	92.4605	83.6477
0.36489	84.3598	96.2355	92.4611	84.326
0.40424	84.3598	96.2349	92.4616	83.8936
0.4436	84.3592	96.2341	92.4618	84.1989
0.48295	84.358	96.2329	92.4619	83.9174
0.52231	84.3563	96.2314	92.4617	84.2464
0.56166	84.354	96.2295	92.4613	84.3094
0.60101	84.3511	96.2271	92.4607	83.4981
0.64037	84.3475	96.2243	92.4599	84.1241
0.67972	84.3431	96.221	92.4588	83.1809
0.71908	84.3378	96.2171	92.4575	83.7273
0.75843	84.3316	96.2125	92.4559	83.7297
0.79778	84.3243	96.2071	92.454	83.9613
0.83714	84.3157	96.2008	92.4517	84.0528
0.87649	84.3056	96.1934	92.449	84.5589
0.91585	84.2938	96.1847	92.4458	84.1431
0.9552	84.2799	96.1746	92.4421	84.4211
0.99456	84.2635	96.1625	92.4377	83.8331
1.03391	84.2441	96.1482	92.4326	83.6537
1.07326	84.221	96.1312	92.4265	84.111
1.11262	84.1934	96.1108	92.4193	83.5693
1.15197	84.1604	96.0864	92.4108	83.1571
1.19133	84.1205	96.0568	92.4005	83.8532
1.23068	84.0723	96.0211	92.388	83.5658
1.27003	84.0139	95.978	92.3726	83.3353
1.30939	83.9433	95.9264	92.3536	83.2201
1.34874	83.8586	95.8656	92.3297	83.1417
1.3881	83.7587	95.7962	92.2992	82.9766
1.42745	83.644	95.7212	92.2596	83.3175
1.4668	83.5178	95.6474	92.2072	82.6724
1.50616	83.3855	95.586	92.1363	82.9718
1.54551	83.2513	95.55	92.0381	82.4075
1.58487	83.1116	95.5487	91.8996	83.1702
1.62422	82.9476	95.5826	91.7017	82.5976
1.66357	82.7282	95.6428	91.4222	81.9442
1.70293	82.435	95.7162	91.0556	81.6639
1.74228	82.1266	95.7915	90.6718	81.7423
1.78164	81.9938	95.8616	90.469	81.1661
1.82099	82.1946	95.9231	90.6082	81.8884
1.86035	82.6134	95.9754	90.9747	81.9692
1.8997	83.0369	96.0192	91.3545	82.0096
1.93905	83.3713	96.0555	91.6525	82.8281
1.97841	83.6141	96.0856	91.8653	83.3234
2.01776	83.788	96.1105	92.0142	83.7511
2.05712	83.9139	96.1313	92.1193	83.1951
2.09647	84.007	96.1487	92.195	84.1407
2.13582	84.0773	96.1633	92.2507	83.7416
2.17518	84.1316	96.1757	92.2927	84.642
2.21453	84.1743	96.1862	92.3249	84.3367
2.25389	84.2084	96.1952	92.35	84.5743
2.29324	84.2361	96.2029	92.37	83.9768
2.33259	84.2588	96.2095	92.3861	83.9934
2.37195	84.2777	96.2152	92.3992	84.3177
2.4113	84.2935	96.2202	92.41	83.9768
2.45066	84.3068	96.2245	92.4191	84.4448
2.49001	84.3182	96.2283	92.4267	84.275
2.52937	84.3278	96.2315	92.4331	84.4983
2.56872	84.3361	96.2344	92.4385	84.7751
2.60807	84.3433	96.2368	92.4432	83.675
2.64743	84.3495	96.239	92.4473	84.3688
2.68678	84.3548	96.2408	92.4507	83.8473
2.72614	84.3594	96.2424	92.4538	83.8485
2.76549	84.3633	96.2437	92.4564	84.174
2.80484	84.3667	96.2448	92.4587	83.858
2.8442	84.3696	96.2457	92.4607	84.3189
2.88355	84.372	96.2464	92.4624	84.3641
2.92291	84.374	96.2469	92.4639	84.5494
2.96226	84.3757	96.2473	92.4652	84.3047
3.00161	84.377	96.2475	92.4663	83.5646
3.04097	84.378	96.2475	92.4673	84.4591
3.08032	84.3787	96.2474	92.4681	84.5339
3.11968	84.3791	96.2472	92.4687	84.7893
3.15903	84.3792	96.2468	92.4693	84.2714
3.19838	84.3791	96.2462	92.4697	84.3082
3.23774	84.3787	96.2455	92.47	84.5648
3.27709	84.378	96.2446	92.4702	84.0576
3.31645	84.3771	96.2436	92.4703	84.4555
3.3558	84.3758	96.2424	92.4703	84.686
3.39516	84.3744	96.241	92.4702	84.0801
3.43451	84.3726	96.2394	92.47	84.3831
3.47386	84.3705	96.2376	92.4697	83.8687
3.51322	84.3681	96.2356	92.4693	83.8853
3.55257	84.3653	96.2333	92.4688	83.9186
3.59193	84.3622	96.2308	92.4682	85.0839
3.63128	84.3587	96.228	92.4675	84.5862
3.67063	84.3548	96.2248	92.4667	84.5173
3.70999	84.3503	96.2213	92.4658	83.6204
3.74934	84.3454	96.2174	92.4647	83.9851
3.7887	84.3399	96.2131	92.4636	83.8402
3.82805	84.3337	96.2082	92.4623	83.9946
3.8674	84.3268	96.2028	92.4608	84.8962
3.90676	84.3191	96.1967	92.4591	83.9661
3.94611	84.3104	96.1899	92.4573	84.4864
3.98547	84.3007	96.1822	92.4553	83.9352
4.02482	84.2897	96.1735	92.453	84.1977
4.06418	84.2773	96.1636	92.4505	83.9376
4.10353	84.2633	96.1523	92.4477	84.3272
4.14288	84.2473	96.1394	92.4446	83.4719
4.18224	84.229	96.1246	92.4412	83.9495
4.22159	84.2081	96.1075	92.4373	84.0766
4.26095	84.1839	96.0877	92.433	83.0039
4.3003	84.1558	96.0645	92.4281	84.2583
4.33965	84.123	96.0372	92.4226	84.3676
4.37901	84.0846	96.005	92.4163	83.4232
4.41836	84.0392	95.9668	92.4092	84.5494
4.45772	83.9853	95.921	92.4011	82.7841
4.49707	83.9211	95.8661	92.3918	84.2928
4.53642	83.8441	95.7998	92.381	83.4719
4.57578	83.7517	95.72	92.3684	83.523
4.61513	83.6411	95.6241	92.3537	83.1096
4.65449	83.5099	95.5103	92.3363	83.4577
4.69384	83.3571	95.3783	92.3156	83.2807
4.73319	83.1855	95.2317	92.2906	82.4966
4.77255	83.0038	95.0804	92.2602	82.676
4.8119	82.829	94.9431	92.2227	82.6784
4.85126	82.6841	94.8452	92.1757	82.0024
4.89061	82.5895	94.8103	92.116	82.2543
4.92997	82.55	94.848	92.0387	82.4253
4.96932	82.548	94.9479	91.9368	82.1818
5.00867	82.5486	95.086	91.7994	82.341
5.04803	82.5103	95.237	91.61	81.6425
5.08738	82.3893	95.3828	91.3433	81.6651
5.12674	82.1394	95.5137	90.9625	81.5095
5.16609	81.7126	95.6263	90.4231	81.576
5.20544	81.0905	95.7211	89.7062	80.8145
5.2448	80.3902	95.7999	88.9271	79.433
5.28415	79.9865	95.8652	88.4581	79.1051
5.32351	80.2445	95.9193	88.6619	80.1588
5.36286	80.9954	95.9643	89.3678	79.7192
5.40221	81.8037	96.0019	90.1386	81.5166
5.44157	82.4514	96.0334	90.7548	82.1189
5.48092	82.9204	96.0601	91.1971	82.6748
5.52028	83.2526	96.0827	91.5067	83.2593
5.55963	83.49	96.1019	91.7249	83.1072
5.59899	83.6633	96.1185	91.8816	83.2902
5.63834	83.7926	96.1327	91.9966	83.9483
5.67769	83.8912	96.145	92.083	84.0326
5.71705	83.968	96.1557	92.1491	84.2476
5.7564	84.0289	96.165	92.2007	83.6085
5.79576	84.0779	96.1731	92.2416	83.5598
5.83511	84.1179	96.1802	92.2744	83.5646
5.87446	84.1508	96.1864	92.3012	84.2702
5.91382	84.1783	96.1918	92.3233	84.4769
5.95317	84.2014	96.1966	92.3416	84.1799
5.99253	84.221	96.2007	92.357	83.9221
6.03188	84.2376	96.2043	92.3701	83.978
6.07123	84.2518	96.2074	92.3812	84.351
6.11059	84.264	96.2101	92.3907	83.8188
6.14994	84.2745	96.2124	92.3988	83.8734
6.1893	84.2834	96.2143	92.4059	84.7454
6.22865	84.2911	96.2159	92.412	83.9103
6.26801	84.2977	96.2171	92.4174	84.3094
6.30736	84.3033	96.2181	92.422	83.8354
6.34671	84.308	96.2187	92.426	84.4341
6.38607	84.3119	96.2191	92.4296	84.4318
6.42542	84.315	96.2192	92.4326	84.819
6.46478	84.3175	96.2191	92.4352	84.7264
6.50413	84.3194	96.2186	92.4375	84.4104
6.54348	84.3206	96.2179	92.4395	84.0481
6.58284	84.3213	96.217	92.4411	84.4817
6.62219	84.3214	96.2157	92.4425	85.0269
6.66155	84.321	96.2142	92.4436	84.4353
6.7009	84.32	96.2123	92.4445	84.0053
6.74025	84.3185	96.2102	92.4451	84.3842
6.77961	84.3164	96.2077	92.4455	84.0207
6.81896	84.3137	96.2048	92.4457	84.1288
6.85832	84.3104	96.2015	92.4457	84.5981
6.89767	84.3065	96.1978	92.4455	84.1918
6.93702	84.3019	96.1936	92.4451	83.8734
6.97638	84.2966	96.1888	92.4445	84.4817
7.01573	84.2904	96.1835	92.4437	84.4009
7.05509	84.2834	96.1775	92.4427	83.9411
7.09444	84.2754	96.1708	92.4414	84.9925
7.1338	84.2664	96.1633	92.4399	84.5921
7.17315	84.2561	96.1548	92.4381	84.667
7.2125	84.2445	96.1452	92.4361	84.2963
7.25186	84.2313	96.1343	92.4338	84.3617
7.29121	84.2164	96.122	92.4311	84.117
7.33057	84.1994	96.1081	92.4281	84.6088
7.36992	84.1801	96.0921	92.4247	83.7392
7.40927	84.158	96.0738	92.4209	83.567
7.44863	84.1326	96.0528	92.4166	83.959
7.48798	84.1035	96.0285	92.4117	84.294
7.52734	84.0698	96.0003	92.4062	83.9174
7.56669	84.0306	95.9674	92.4	84.0528
7.60604	83.9849	95.9287	92.393	84.1882
7.6454	83.9313	95.8829	92.3851	83.4957
7.68475	83.8679	95.8286	92.376	84.0326
7.72411	83.7926	95.7637	92.3657	83.251
7.76346	83.7028	95.6858	92.3538	83.7523
7.80282	83.5952	95.5919	92.3401	83.1821
7.84217	83.4661	95.4786	92.3243	82.4729
7.88152	83.3112	95.3422	92.3057	83.7523
7.92088	83.1268	95.1796	92.284	83.0478
7.96023	82.9109	94.9894	92.2582	82.6226
7.99959	82.6657	94.775	92.2275	82.2935
8.03894	82.4018	94.5482	92.1903	82.1795
8.07829	82.1416	94.3333	92.1451	81.9264
8.11765	81.9188	94.1664	92.0892	82.0832
8.157	81.7679	94.0855	92.0192	82.0024
8.19636	81.7058	94.1125	91.9301	81.5843
8.23571	81.7179	94.2398	91.8148	81.5142
8.27506	81.7614	94.4355	91.6627	81.456
8.31442	81.7812	94.6605	91.4575	81.6746
8.35377	81.7217	94.8839	91.1745	82.107
8.39313	81.5271	95.0879	90.776	81.1257
8.43248	81.1354	95.2652	90.207	80.7064
8.47183	80.4791	95.4152	89.4007	80.1992
8.51119	79.5315	95.5403	88.3279	79.3724
8.55054	78.4659	95.6442	87.1585	78.8806
8.5899	77.8415	95.7305	86.4479	78.403
8.62925	78.2099	95.8022	86.7445	78.5539
8.66861	79.3254	95.8622	87.8	79.0825
8.70796	80.5336	95.9126	88.9578	80.2158
8.74731	81.5034	95.9553	89.885	81.3812
8.78667	82.2059	95.9916	90.5511	82.5239
8.82602	82.7033	96.0226	91.0174	82.5917
8.86538	83.0588	96.0494	91.3461	83.245
8.90473	83.3182	96.0726	91.5823	82.8851
8.94408	83.5119	96.0928	91.7559	82.8589
8.98344	83.66	96.1105	91.8862	83.0466
9.02279	83.7755	96.1261	91.9861	83.9625
9.06215	83.8673	96.1399	92.0642	83.7012
9.1015	83.9416	96.1521	92.1262	83.7356
9.14085	84.0025	96.163	92.1762	84.1977
9.18021	84.0531	96.1728	92.217	84.1989
9.21956	84.0956	96.1816	92.2508	84.6729
9.25892	84.1318	96.1895	92.279	83.7238
9.29827	84.1628	96.1967	92.3029	84.0006
9.33763	84.1896	96.2032	92.3231	84.4828
9.37698	84.2129	96.2091	92.3406	84.155
9.41633	84.2333	96.2145	92.3556	84.2322
9.45569	84.2514	96.2194	92.3687	84.6967
9.49504	84.2674	96.224	92.3802	84.0754
9.5344	84.2816	96.2282	92.3902	84.4377
9.57375	84.2944	96.232	92.3992	84.819
9.6131	84.3059	96.2356	92.4071	84.6206
9.65246	84.3163	96.2388	92.4142	83.9732
9.69181	84.3257	96.2419	92.4206	84.3795
9.73117	84.3342	96.2447	92.4263	84.13
9.77052	84.3421	96.2474	92.4315	83.9804
9.80987	84.3492	96.2498	92.4361	84.3937
9.84923	84.3558	96.2521	92.4404	84.9889
9.88858	84.3618	96.2543	92.4443	84.7086
9.92794	84.3674	96.2563	92.4479	84.6302
9.96729	84.3725	96.2582	92.4511	84.8559
10.0066	84.3773	96.26	92.4541	84.8178
10.046	84.3817	96.2616	92.4569	84.9723
10.0854	84.3859	96.2632	92.4595	84.2156
10.1247	84.3897	96.2647	92.4618	84.2132
10.1641	84.3933	96.2661	92.464	84.6111

## Sheet: Supplementary Figure 15
Supplementary Figure 15
Raman spectra for the Fe-Powder and Fe-Powder-Calcined
Raman (cm-1)	Fe-Powder-Calcined	Raman (cm-1)	Fe-Powder
100.548	1231.01	100.548	0.119
102.204	1229.55	102.204	0.04504
103.859	1227.24	103.859	-0.10827
105.514	1226.25	105.514	-0.07338
107.169	1227.3	107.169	0.27574
108.824	1228.6	108.824	0.49378
110.478	1228.46	110.478	0.3982
112.132	1227.24	112.132	0.09081
113.785	1227.4	113.785	-0.55042
115.438	1226.88	115.438	-1.22956
117.091	1226.84	117.091	-1.83663
118.744	1227.9	118.744	-1.97529
120.396	1227.71	120.396	-1.09315
122.048	1226.08	122.048	0.18263
123.699	1224.71	123.699	1.42011
125.351	1225.64	125.351	2.95241
127.002	1227.89	127.002	4.5005
128.652	1231.83	128.652	7.21836
130.303	1236.37	130.303	11.1496
131.953	1240.68	131.953	17.069
133.602	1244.01	133.602	26.3456
135.252	1247.82	135.252	38.3895
136.901	1253.43	136.901	53.835
138.55	1263.64	138.55	73.7605
140.198	1275.46	140.198	97.4818
141.846	1296.97	141.846	125.813
143.494	1316.6	143.494	155.875
145.142	1337.72	145.142	188.655
146.789	1362.69	146.789	223.571
148.436	1380.28	148.436	258.778
150.082	1397.68	150.082	294.755
151.729	1413.55	151.729	328.929
153.375	1426.46	153.375	358.859
155.02	1442.28	155.02	384.353
156.666	1455.05	156.666	401.972
158.311	1463.91	158.311	415.167
159.955	1473.34	159.955	424.243
161.6	1477.96	161.6	429.986
163.244	1490.3	163.244	433.712
164.888	1498.53	164.888	434.553
166.531	1505.27	166.531	434.495
168.174	1512.55	168.174	436.234
169.817	1517.92	169.817	438.198
171.459	1519.88	171.459	442.791
173.102	1517.83	173.102	448.251
174.744	1519.44	174.744	452.449
176.385	1518.58	176.385	453.332
178.026	1522.47	178.026	450.048
179.667	1528.9	179.667	446.16
181.308	1538.19	181.308	442.536
182.948	1545.08	182.948	439.2
184.588	1547.58	184.588	437.608
186.228	1546.97	186.228	436.843
187.868	1545.97	187.868	436.851
189.507	1545.4	189.507	437.527
191.145	1552.99	191.145	438.253
192.784	1559.27	192.784	440.823
194.422	1566.96	194.422	442.577
196.06	1572.25	196.06	444.884
197.697	1572.54	197.697	445.255
199.335	1578.58	199.335	443.459
200.972	1587.62	200.972	441.597
202.608	1608.6	202.608	439.594
204.244	1638.37	204.244	436.713
205.88	1673.27	205.88	430.819
207.516	1712.27	207.516	424.063
209.151	1751.9	209.151	419.577
210.787	1804.06	210.787	416.636
212.421	1868.81	212.421	416.757
214.056	1963.16	214.056	421.059
215.69	2097.95	215.69	427.475
217.324	2270.83	217.324	433.306
218.957	2463.25	218.957	431.936
220.59	2642.17	220.59	428.386
222.223	2777.22	222.223	423.01
223.856	2829.69	223.856	418.185
225.488	2774.39	225.488	415.478
227.12	2606.05	227.12	414.94
228.752	2374.58	228.752	417.911
230.383	2136.77	230.383	421.361
232.014	1929.99	232.014	419.115
233.645	1783.21	233.645	415.903
235.275	1711.37	235.275	412.542
236.905	1695.05	236.905	411.156
238.535	1715.52	238.535	413.257
240.165	1736.7	240.165	416.943
241.794	1785.89	241.794	423.861
243.423	1841.82	243.423	428.656
245.051	1856.54	245.051	427.567
246.679	1847.86	246.679	423.665
248.307	1816.42	248.307	418.515
249.935	1767.51	249.935	413.185
251.562	1709.11	251.562	411.46
253.189	1662.32	253.189	412.967
254.816	1646.59	254.816	417.453
256.442	1644.52	256.442	420.891
258.069	1633.41	258.069	422.833
259.694	1640.75	259.694	423.494
261.32	1655.04	261.32	423.21
262.945	1670.75	262.945	422.144
264.57	1678.44	264.57	423.292
266.194	1691.36	266.194	425.22
267.819	1702.53	267.819	426.324
269.443	1719.03	269.443	424.165
271.066	1749.44	271.066	420.702
272.69	1789.69	272.69	414.757
274.313	1834.23	274.313	409.407
275.935	1885.74	275.935	405.071
277.558	1942.17	277.558	403.115
279.18	2012.1	279.18	402.91
280.802	2079.75	280.802	406.413
282.423	2162.01	282.423	410.289
284.044	2257.47	284.044	415.212
285.665	2354.09	285.665	416.673
287.286	2470.94	287.286	417.676
288.906	2574.08	288.906	416.116
290.526	2668.41	290.526	413.984
292.146	2701.37	292.146	413.552
293.765	2677.12	293.765	418.159
295.384	2618.84	295.384	423.557
297.003	2530.97	297.003	429.568
298.621	2428.15	298.621	433.865
300.239	2348.84	300.239	437.482
301.857	2248.75	301.857	437.03
303.475	2162.4	303.475	435.887
305.092	2064.16	305.092	434.931
306.709	1980.19	306.709	435.19
308.325	1908.94	308.325	432.868
309.942	1858.77	309.942	428.731
311.558	1812.29	311.558	425.827
313.173	1784.63	313.173	425.54
314.789	1752.11	314.789	426.734
316.404	1728.85	316.404	431.47
318.019	1717.19	318.019	438.421
319.633	1718.51	319.633	445.561
321.247	1711.95	321.247	447.942
322.861	1704.6	322.861	444.819
324.475	1687.3	324.475	440.516
326.088	1683.55	326.088	437.27
327.701	1676.08	327.701	435.342
329.313	1671.29	329.313	435.058
330.926	1670.74	330.926	436.921
332.538	1676.36	332.538	440.295
334.15	1671.39	334.15	441.562
335.761	1654.36	335.761	440.92
337.372	1643.63	337.372	440.838
338.983	1641.34	338.983	441.492
340.593	1627.39	340.593	442.516
342.204	1624.09	342.204	443.693
343.814	1623.39	343.814	446.532
345.423	1621.89	345.423	450.739
347.032	1614.43	347.032	453.326
348.641	1605.66	348.641	455.453
350.25	1608.3	350.25	455.87
351.859	1610.18	351.859	454.183
353.467	1611.56	353.467	451.776
355.074	1612.73	355.074	449.405
356.682	1620.14	356.682	448.078
358.289	1619.4	358.289	446.648
359.896	1615.4	359.896	445.106
361.502	1610.57	361.502	445.434
363.109	1613.42	363.109	445.251
364.715	1613.57	364.715	444.494
366.32	1612.8	366.32	444.54
367.926	1618.93	367.926	443.736
369.531	1621.97	369.531	441.61
371.136	1619.39	371.136	438.121
372.74	1623.63	372.74	436.168
374.344	1633.6	374.344	439.59
375.948	1655.67	375.948	445.764
377.552	1662.68	377.552	453.624
379.155	1666.27	379.155	461.401
380.758	1664.39	380.758	463.029
382.36	1652.73	382.36	458.048
383.963	1650.15	383.963	448.185
385.565	1653.08	385.565	436.842
387.167	1672.95	387.167	431.006
388.768	1691.32	388.768	428.899
390.369	1696.73	390.369	431.98
391.97	1712.02	391.97	436.911
393.571	1717.6	393.571	440.498
395.171	1728.01	395.171	442.178
396.771	1760.21	396.771	442.293
398.37	1791.52	398.37	442.721
399.97	1839.35	399.97	447.41
401.569	1890.98	401.569	452.118
403.167	1943.98	403.167	457.965
404.766	2005.66	404.766	458.362
406.364	2078	406.364	455.327
407.962	2125.38	407.962	447.658
409.559	2165.37	409.559	438.551
411.157	2159.9	411.157	432.702
412.754	2128.86	412.754	432.181
414.35	2073	414.35	434.805
415.947	2005.69	415.947	439.687
417.543	1929.05	417.543	439.655
419.138	1875.78	419.138	436.35
420.734	1815.02	420.734	430.28
422.329	1771.86	422.329	423.603
423.924	1737.25	423.924	419.36
425.518	1715.28	425.518	417.925
427.113	1697.88	427.113	420.957
428.707	1696.63	428.707	425.961
430.3	1683.23	430.3	430.44
431.893	1679.99	431.893	433.521
433.487	1671.14	433.487	436.586
435.079	1674.62	435.079	437.516
436.672	1691.27	436.672	437.802
438.264	1707.17	438.264	436.364
439.856	1717.06	439.856	435.878
441.447	1729.54	441.447	434.459
443.039	1734.85	443.039	431.41
444.629	1753.06	444.629	426.856
446.22	1766.36	446.22	422.162
447.81	1785.21	447.81	418.25
449.401	1800.21	449.401	417.082
450.99	1814.12	450.99	418.215
452.58	1835.09	452.58	421.112
454.169	1844.73	454.169	426.255
455.758	1858.59	455.758	429.706
457.346	1884.39	457.346	433.221
458.935	1905.67	458.935	434.707
460.523	1915.52	460.523	436.145
462.11	1927.18	462.11	436.924
463.698	1938.22	463.698	438.351
465.285	1946.41	465.285	438.707
466.872	1943.4	466.872	440.61
468.458	1949.85	468.458	440.566
470.044	1964.32	470.044	442.172
471.63	1976.92	471.63	440.912
473.216	1981.78	473.216	440.93
474.801	2002.91	474.801	441.286
476.386	2007.53	476.386	442.866
477.971	2005.84	477.971	440.326
479.555	2010.1	479.555	432.546
481.139	2005.34	481.139	426.693
482.723	1993.88	482.723	436.781
484.307	1983.25	484.307	466.507
485.89	2001.95	485.89	520.523
487.473	2037.58	487.473	587.417
489.055	2072.5	489.055	648.342
490.638	2093.5	490.638	676.468
492.22	2089.59	492.22	658.022
493.801	2054.58	493.801	604.712
495.383	2000.05	495.383	537.335
496.964	1941.95	496.964	475.813
498.545	1909.11	498.545	435.118
500.126	1888.4	500.126	416.416
501.706	1876.77	501.706	413.996
503.286	1851.76	503.286	416.055
504.865	1828	504.865	415.888
506.445	1801.4	506.445	413.296
508.024	1775.19	508.024	408.185
509.603	1751.03	509.603	404.129
511.181	1726.89	511.181	401.39
512.759	1719.39	512.759	397.335
514.337	1702.59	514.337	393.904
515.915	1680.97	515.915	393.678
517.492	1671.71	517.492	397.575
519.069	1652.45	519.069	401.945
520.646	1637.82	520.646	406.465
522.222	1631.74	522.222	409.842
523.799	1623.23	523.799	411.65
525.374	1622.19	525.374	409.578
526.95	1612.93	526.95	406.847
528.525	1614.37	528.525	405.159
530.1	1613.34	530.1	405.074
531.675	1609.89	531.675	406.057
533.249	1615.42	533.249	408.765
534.823	1614.71	534.823	408.804
536.397	1618.03	536.397	408.59
537.971	1610.74	537.971	406.903
539.544	1613.96	539.544	405.909
541.117	1622.6	541.117	404.094
542.689	1625.02	542.689	403.793
544.262	1629.98	544.262	405.332
545.834	1641.43	545.834	406.325
547.405	1650.36	547.405	405.048
548.977	1664.02	548.977	405.011
550.548	1664.6	550.548	403.882
552.119	1681.33	552.119	402.807
553.689	1688.11	553.689	400.366
555.26	1692.57	555.26	399.966
556.83	1702.96	556.83	401.744
558.399	1714.46	558.399	403.957
559.969	1722.75	559.969	406.538
561.538	1726.94	561.538	409.293
563.106	1721.79	563.106	410.609
564.675	1727.98	564.675	410.906
566.243	1720.7	566.243	409.074
567.811	1722.77	567.811	407.101
569.379	1736.18	569.379	408.826
570.946	1742.13	570.946	412.225
572.513	1742.19	572.513	416.047
574.08	1748.93	574.08	418.319
575.646	1744.15	575.646	420.643
577.213	1740.64	577.213	420.168
578.778	1732.47	578.778	414.53
580.344	1739.59	580.344	405.408
581.909	1750.48	581.909	400.408
583.474	1752.06	583.474	397.363
585.039	1766.28	585.039	396.375
586.603	1782.82	586.603	397.066
588.168	1786.06	588.168	400.581
589.731	1782.27	589.731	400.857
591.295	1785.6	591.295	394.958
592.858	1793.58	592.858	387.11
594.421	1807.13	594.421	382.343
595.984	1805.71	595.984	379.985
597.546	1827.61	597.546	381.201
599.108	1850.06	599.108	386.325
600.67	1869.25	600.67	394.989
602.232	1890.53	602.232	400.884
603.793	1910.72	603.793	403.291
605.354	1944.16	605.354	405.214
606.914	1970.83	606.914	404.474
608.475	1984.92	608.475	402.884
610.035	2012.01	610.035	401.472
611.595	2029.03	611.595	400.9
613.154	2032.37	613.154	401.188
614.713	2030.23	614.713	399.246
616.272	2007.12	616.272	399.808
617.831	1990.43	617.831	402.334
619.389	1949.32	619.389	404.419
620.947	1917.98	620.947	407.993
622.505	1899.24	622.505	412.139
624.062	1884.24	624.062	415.145
625.62	1875.98	625.62	414.666
627.176	1889.05	627.176	410.178
628.733	1894.9	628.733	407.062
630.289	1899.35	630.289	405.467
631.845	1891.95	631.845	404.773
633.401	1881.37	633.401	407.646
634.956	1881.9	634.956	414.131
636.512	1888.23	636.512	423.224
638.066	1899.27	638.066	430.03
639.621	1924.69	639.621	433.393
641.175	1944.79	641.175	434.632
642.729	1959.37	642.729	435.464
644.283	1967.28	644.283	432.704
645.836	1968.42	645.836	432.069
647.389	1995.34	647.389	432.697
648.942	2015.22	648.942	436.304
650.495	2043.46	650.495	440.29
652.047	2057.08	652.047	442.125
653.599	2074.31	653.599	442.752
655.151	2080.86	655.151	446.449
656.702	2088.07	656.702	447.203
658.253	2093.9	658.253	448.6
659.804	2105.75	659.804	446.981
661.355	2103.11	661.355	448.432
662.905	2100.32	662.905	453.545
664.455	2085.35	664.455	457.398
666.004	2089.15	666.004	462.833
667.554	2090.87	667.554	473.637
669.103	2086.25	669.103	479.135
670.652	2095.79	670.652	479.731
672.2	2100.14	672.2	475.584
673.748	2097.01	673.748	473.825
675.296	2094.45	675.296	474.597
676.844	2095.56	676.844	474.19
678.391	2110.07	678.391	476.909
679.938	2128.07	679.938	485.353
681.485	2145.69	681.485	489.239
683.032	2177.74	683.032	490.131
684.578	2213.77	684.578	489.026
686.124	2249.66	686.124	487.294
687.67	2287.53	687.67	483.311
689.215	2318.45	689.215	476.028
690.76	2333.18	690.76	469.707
692.305	2345.53	692.305	466.091
693.849	2356.63	693.849	459.45
695.394	2353.51	695.394	453.031
696.937	2351.88	696.937	445.421
698.481	2344.72	698.481	436.81
700.024	2323.53	700.024	427.666
701.568	2298.98	701.568	420.352
703.11	2255.11	703.11	417.067
704.653	2205.28	704.653	417.17
706.195	2159.4	706.195	417.578
707.737	2107.17	707.737	416.163
709.279	2056.24	709.279	407.632
710.82	2014.81	710.82	393.668
712.361	1966.19	712.361	376.649
713.902	1925.21	713.902	360.962
715.442	1896.77	715.442	349.158
716.983	1858.99	716.983	344.664
718.522	1826.99	718.522	347.338
720.062	1797.68	720.062	350.909
721.601	1769.16	721.601	349.842
723.141	1755.17	723.141	345.882
724.679	1740.27	724.679	338.049
726.218	1724.81	726.218	327.906
727.756	1716.98	727.756	317.101
729.294	1699.34	729.294	312.498
730.832	1682.62	730.832	313.971
732.369	1669.02	732.369	316.056
733.906	1650.89	733.906	315.29
735.443	1650.15	735.443	314.461
736.979	1655.5	736.979	310.047
738.516	1648.56	738.516	302.595
740.052	1644.57	740.052	293.976
741.587	1635.28	741.587	289.605
743.123	1619.9	743.123	287.445
744.658	1614.94	744.658	283.923
746.193	1594.81	746.193	280.158
747.727	1594.52	747.727	278.667
749.261	1592.83	749.261	277.522
750.795	1587.13	750.795	276.807
752.329	1583.41	752.329	275.546
753.862	1572.17	753.862	274.173
755.396	1557.8	755.396	270.543
756.928	1559.8	756.928	262.665
758.461	1542.33	758.461	253.777
759.993	1550.67	759.993	245.7
761.525	1550.58	761.525	241.273
763.057	1549.8	763.057	239.398
764.588	1548.13	764.588	238.849
766.119	1549.46	766.119	240.477
767.65	1544.21	767.65	243.08
769.181	1535.07	769.181	242.842
770.711	1524.14	770.711	240.986
772.241	1523.67	772.241	236.243
773.771	1519.55	773.771	229.778
775.3	1517.44	775.3	222.119
776.83	1523.21	776.83	215.619
778.358	1537.99	778.358	213.157
779.887	1541.83	779.887	214.653
781.415	1536.36	781.415	217.932
782.943	1536.06	782.943	223.651
784.471	1526.37	784.471	226.369
785.999	1520.53	785.999	227.16
787.526	1516.17	787.526	227.654
789.053	1511.86	789.053	226.863
790.579	1520.98	790.579	226.008
792.106	1528.13	792.106	223.526
793.632	1526.96	793.632	220.592
795.157	1527.81	795.157	216.796
796.683	1532.21	796.683	210.813
798.208	1536.28	798.208	207.468
799.733	1541.37	799.733	207.486
801.258	1546.49	801.258	208.847
802.782	1556.43	802.782	211.303
804.306	1564.78	804.306	210.919
805.83	1557.93	805.83	210.483
807.354	1560.06	807.354	208.667
808.877	1571.64	808.877	205.507
810.4	1573.23	810.4	204.343
811.922	1574.56	811.922	206.266
813.445	1579.53	813.445	210.109
814.967	1579.69	814.967	212.845
816.489	1578.09	816.489	210.813
818.01	1566.38	818.01	206.307
819.532	1569.95	819.532	201.268
821.053	1571.38	821.053	195.237
822.573	1560.41	822.573	193.178
824.094	1552.09	824.094	196.275
825.614	1551.88	825.614	202.038
827.134	1550.03	827.134	208.294
828.654	1546.6	828.654	211.003
830.173	1544.01	830.173	211.309
831.692	1553.97	831.692	209.984
833.211	1552.54	833.211	205.443
834.729	1540.39	834.729	199.818
836.247	1538.57	836.247	194.514
837.765	1540.8	837.765	190.002
839.283	1533.87	839.283	190.857
840.8	1534.44	840.8	194.393
842.318	1535.04	842.318	201.211
843.834	1540.87	843.834	205.674
845.351	1536.86	845.351	207.013
846.867	1534.26	846.867	203.175
848.383	1540.14	848.383	198.707
849.899	1540.47	849.899	194.396
851.414	1532.6	851.414	194.596
852.929	1533.68	852.929	196.847
854.444	1527.76	854.444	198.232
855.959	1528.45	855.959	196.618
857.473	1526.63	857.473	196.552
858.987	1528.89	858.987	194.678
860.501	1533.26	860.501	195.981
862.014	1529.45	862.014	199.121
863.528	1521.02	863.528	202.178
865.041	1515	865.041	203.029
866.553	1514.79	866.553	198.214
868.066	1520.31	868.066	192.095
869.578	1517.6	869.578	189.626
871.089	1517.26	871.089	187.166
872.601	1518.38	872.601	189.78
874.112	1513.59	874.112	194.649
875.623	1509.27	875.623	198.493
877.134	1507.99	877.134	199.024
878.644	1516.46	878.644	194.553
880.154	1523.66	880.154	187.775
881.664	1524.22	881.664	182.162
883.174	1524.26	883.174	177.164
884.683	1520.88	884.683	176.676
886.192	1513.54	886.192	178.176
887.701	1507.05	887.701	182.484
889.209	1506.22	889.209	184.216
890.718	1519.73	890.718	183.502
892.226	1527.51	892.226	178.468
893.733	1534.67	893.733	172.322
895.241	1534.01	895.241	167.497
896.748	1534.31	896.748	166.045
898.255	1524.55	898.255	168.001
899.761	1511.78	899.761	173.666
901.267	1515.09	901.267	179.158
902.773	1517.85	902.773	183.174
904.279	1516.56	904.279	182.192
905.785	1521.47	905.785	180.422
907.29	1526.86	907.29	178.393
908.795	1540.14	908.795	175.979
910.299	1539.78	910.299	174.194
911.804	1539.21	911.804	174.272
913.308	1547.8	913.308	175.718
914.811	1535.18	914.811	174.675
916.315	1529.32	916.315	172.09
917.818	1524.99	917.818	172.292
919.321	1530.85	919.321	172.062
920.824	1543.84	920.824	172.211
922.326	1546.08	922.326	172.524
923.828	1554.73	923.828	176.074
925.33	1562.37	925.33	179.452
926.832	1550.94	926.832	179.21
928.333	1542.71	928.333	177.353
929.834	1532.47	929.834	176.642
931.335	1531.96	931.335	173.67
932.835	1529.67	932.835	169.882
934.336	1531.8	934.336	164.334
935.836	1533.49	935.836	162.317
937.335	1534.08	937.335	162.242
938.835	1547.3	938.835	162.182
940.334	1549.38	940.334	162.111
941.832	1550.95	941.832	163.129
943.331	1554.23	943.331	161.672
944.829	1548.77	944.829	157.866
946.327	1546.31	946.327	153.044
947.825	1539.84	947.825	150.926
949.323	1537.75	949.323	154.185
950.82	1553.13	950.82	159.496
952.317	1551.31	952.317	166.389
953.813	1558.3	953.813	172.659
955.31	1566.29	955.31	173.689
956.806	1565.74	956.806	170.442
958.302	1558.5	958.302	165.957
959.797	1550.66	959.797	161.21
961.292	1548.15	961.292	161.335
962.787	1546.5	962.787	164.15
964.282	1540.97	964.282	169.879
965.777	1543.47	965.777	174.369
967.271	1545.36	967.271	173.453
968.765	1545.97	968.765	169.984
970.258	1543.68	970.258	166.813
971.752	1538.65	971.752	163.826
973.245	1544.02	973.245	163.826
974.738	1537.8	974.738	166.127
976.23	1535.1	976.23	170.845
977.722	1540.49	977.722	175.348
979.215	1533.4	979.215	175.324
980.706	1529.86	980.706	173.549
982.198	1541.36	982.198	172.309
983.689	1547.74	983.689	172.124
985.18	1550.54	985.18	174.032
986.67	1550.37	986.67	176.882
988.161	1555.67	988.161	181.882
989.651	1558.42	989.651	185.853
991.141	1548.28	991.141	185.083
992.63	1548.92	992.63	180.437
994.12	1555.66	994.12	175.783
995.609	1554.36	995.609	172.175
997.097	1546.07	997.097	172.272
998.586	1545.99	998.586	175.867
1000.07	1545.09	1000.07	184.38
1001.56	1552	1001.56	194.204
1003.05	1563.82	1003.05	200.886
1004.54	1571.49	1004.54	202.454
1006.02	1569.66	1006.02	201.269
1007.51	1570.51	1007.51	194.998
1009	1573.32	1009	186.791
1010.48	1569.53	1010.48	178.904
1011.97	1569.61	1011.97	172.518
1013.46	1581.26	1013.46	168.996
1014.94	1587.35	1014.94	166.822
1016.43	1583.45	1016.43	167.859
1017.91	1586.51	1017.91	171.548
1019.4	1593.27	1019.4	174.915
1020.88	1597.14	1020.88	178.011
1022.36	1600.97	1022.36	181.37
1023.85	1611.61	1023.85	181.534
1025.33	1624.2	1025.33	180.669
1026.82	1626.37	1026.82	179.147
1028.3	1625.61	1028.3	178.592
1029.78	1644.47	1029.78	178.386
1031.26	1644.99	1031.26	178.829
1032.75	1642.24	1032.75	181.121
1034.23	1644.35	1034.23	185.811
1035.71	1647.89	1035.71	187.561
1037.19	1659.9	1037.19	188.713
1038.67	1658.16	1038.67	189.285
1040.15	1664.96	1040.15	188.787
1041.63	1670.96	1041.63	186.943
1043.11	1669.84	1043.11	183.418
1044.59	1670.39	1044.59	179.054
1046.07	1668.09	1046.07	174.269
1047.55	1663.78	1047.55	167.377
1049.03	1664.21	1049.03	162.488
1050.51	1660.74	1050.51	160.627
1051.99	1660.26	1051.99	162.521
1053.47	1668.5	1053.47	166.727
1054.95	1671.75	1054.95	171.695
1056.42	1676.45	1056.42	176.475
1057.9	1676.63	1057.9	181.102
1059.38	1672.44	1059.38	183.857
1060.86	1672.9	1060.86	186.91
1062.33	1679.02	1062.33	190.177
1063.81	1679.47	1063.81	192.469
1065.29	1691.48	1065.29	193.478
1066.76	1689.25	1066.76	191.659
1068.24	1687.79	1068.24	188.048
1069.71	1685.43	1069.71	184.577
1071.19	1689.89	1071.19	180.833
1072.66	1699.62	1072.66	178.768
1074.14	1702.07	1074.14	177.561
1075.61	1694.18	1075.61	175.374
1077.09	1693.16	1077.09	176.716
1078.56	1690.54	1078.56	177.437
1080.04	1694.99	1080.04	180.788
1081.51	1693.32	1081.51	188.446
1082.98	1695.2	1082.98	198.759
1084.45	1700.55	1084.45	207.364
1085.93	1697.37	1085.93	210.641
1087.4	1690.9	1087.4	205.033
1088.87	1687.56	1088.87	196.288
1090.34	1690.83	1090.34	180.697
1091.81	1701.99	1091.81	167.428
1093.29	1699.61	1093.29	160.603
1094.76	1698.18	1094.76	160.288
1096.23	1701.77	1096.23	164.048
1097.7	1701.16	1097.7	170.019
1099.17	1704.47	1099.17	175
1100.64	1707.5	1100.64	179.607
1102.11	1714.03	1102.11	178.696
1103.58	1716.01	1103.58	180.603
1105.05	1711.47	1105.05	182.55
1106.51	1700.34	1106.51	183.136
1107.98	1693.92	1107.98	182.136
1109.45	1688.96	1109.45	179.903
1110.92	1694.24	1110.92	176.104
1112.39	1700.83	1112.39	170.707
1113.85	1702.83	1113.85	164.674
1115.32	1701.58	1115.32	165.726
1116.79	1695.6	1116.79	169.042
1118.26	1696.56	1118.26	175.159
1119.72	1692.69	1119.72	182.451
1121.19	1692.81	1121.19	191.702
1122.65	1699.43	1122.65	200.076
1124.12	1705.65	1124.12	206.984
1125.59	1705.11	1125.59	210.42
1127.05	1708.04	1127.05	211.714
1128.52	1717.81	1128.52	207.398
1129.98	1718.81	1129.98	198.875
1131.44	1709.23	1131.44	188.915
1132.91	1699.83	1132.91	184.003
1134.37	1681.54	1134.37	183.14
1135.84	1671.75	1135.84	187.439
1137.3	1665.38	1137.3	191.93
1138.76	1676.85	1138.76	196.511
1140.22	1697.51	1140.22	197.106
1141.69	1697.96	1141.69	194.536
1143.15	1706.72	1143.15	189.499
1144.61	1698.3	1144.61	183.504
1146.07	1683.1	1146.07	175.224
1147.53	1681.21	1147.53	167.721
1148.99	1686.47	1148.99	161.23
1150.46	1697.93	1150.46	160.184
1151.92	1709.94	1151.92	162.901
1153.38	1708	1153.38	169.859
1154.84	1711.48	1154.84	175.733
1156.3	1703.85	1156.3	177.606
1157.76	1704.22	1157.76	174.417
1159.22	1705.95	1159.22	167.707
1160.67	1718.12	1160.67	162.282
1162.13	1727.59	1162.13	160.35
1163.59	1732.82	1163.59	161.646
1165.05	1732.82	1165.05	166.032
1166.51	1735.27	1166.51	170.547
1167.97	1727.94	1167.97	173.449
1169.42	1734.17	1169.42	173.696
1170.88	1729.79	1170.88	171.49
1172.34	1740.9	1172.34	173.485
1173.79	1740.2	1173.79	176.797
1175.25	1743.49	1175.25	181.517
1176.71	1752.11	1176.71	187.486
1178.16	1760.48	1178.16	190.447
1179.62	1761.69	1179.62	187.824
1181.07	1775.38	1181.07	180.485
1182.53	1777.84	1182.53	170.813
1183.98	1786.81	1183.98	166.66
1185.44	1786.87	1185.44	166.325
1186.89	1784.88	1186.89	170.024
1188.35	1782.12	1188.35	177.359
1189.8	1781.43	1189.8	183.778
1191.25	1790.53	1191.25	187.007
1192.71	1789.57	1192.71	188.995
1194.16	1790.5	1194.16	186.708
1195.61	1789.85	1195.61	185.626
1197.06	1795.88	1197.06	184.557
1198.52	1796.27	1198.52	181.676
1199.97	1798.13	1199.97	177.711
1201.42	1804.81	1201.42	173.333
1202.87	1815.28	1202.87	168.522
1204.32	1816.52	1204.32	164.887
1205.77	1824.97	1205.77	157.632
1207.22	1824.63	1207.22	156.147
1208.67	1839.85	1208.67	160.004
1210.12	1863.45	1210.12	166.234
1211.57	1870.06	1211.57	174.402
1213.02	1872.82	1213.02	181.381
1214.47	1870.77	1214.47	187.59
1215.92	1868.21	1215.92	190.053
1217.37	1878.8	1217.37	186.32
1218.82	1878.88	1218.82	184.521
1220.27	1889.27	1220.27	183.272
1221.71	1900.54	1221.71	183.561
1223.16	1898.38	1223.16	183.721
1224.61	1911.51	1224.61	182.294
1226.06	1918.86	1226.06	185.445
1227.5	1944.04	1227.5	188.772
1228.95	1964.23	1228.95	191.158
1230.4	1977.31	1230.4	195.577
1231.84	1978.17	1231.84	198.258
1233.29	1986.91	1233.29	200.082
1234.73	1985.41	1234.73	198.983
1236.18	1991.96	1236.18	195.226
1237.63	2008.67	1237.63	193.696
1239.07	2034.94	1239.07	191.462
1240.51	2036.92	1240.51	190.624
1241.96	2047.63	1241.96	194.159
1243.4	2049.17	1243.4	197.911
1244.85	2073.91	1244.85	203.069
1246.29	2085.04	1246.29	207.678
1247.73	2105.64	1247.73	209.292
1249.18	2145.3	1249.18	210.348
1250.62	2161.28	1250.62	210.526
1252.06	2181.33	1252.06	211.713
1253.5	2197.69	1253.5	216.246
1254.95	2208.61	1254.95	217.995
1256.39	2237.64	1256.39	219.313
1257.83	2256.12	1257.83	217.939
1259.27	2261.09	1259.27	215.297
1260.71	2281.78	1260.71	214.096
1262.15	2297.56	1262.15	214.548
1263.59	2334.52	1263.59	215.556
1265.03	2369.73	1265.03	216.947
1266.47	2397.11	1266.47	213.206
1267.91	2436.47	1267.91	210
1269.35	2458.03	1269.35	207.614
1270.79	2448.19	1270.79	208.432
1272.23	2458.4	1272.23	212.884
1273.67	2469.76	1273.67	219.009
1275.11	2498.38	1275.11	223.685
1276.54	2536.95	1276.54	226.526
1277.98	2575.82	1277.98	227.726
1279.42	2616.45	1279.42	232.415
1280.86	2651.75	1280.86	238.884
1282.29	2678.89	1282.29	244.413
1283.73	2718.26	1283.73	247.756
1285.17	2746.31	1285.17	246.182
1286.6	2786.33	1286.6	239.944
1288.04	2814.33	1288.04	232.641
1289.48	2850.11	1289.48	227.962
1290.91	2877.65	1290.91	229.843
1292.35	2914.61	1292.35	237.056
1293.78	2961.66	1293.78	244.677
1295.22	3010.07	1295.22	251.998
1296.65	3058.21	1296.65	258.822
1298.08	3098.33	1298.08	264.347
1299.52	3130.02	1299.52	267.096
1300.95	3151.07	1300.95	266.846
1302.39	3184.66	1302.39	265.701
1303.82	3209.81	1303.82	264.188
1305.25	3245.28	1305.25	261.143
1306.68	3271.03	1306.68	259.239
1308.12	3307.73	1308.12	262.541
1309.55	3340.74	1309.55	266.561
1310.98	3371.67	1310.98	267.665
1312.41	3386.67	1312.41	264.747
1313.84	3431.62	1313.84	260.939
1315.27	3431.32	1315.27	257.624
1316.71	3432.84	1316.71	255.39
1318.14	3423.83	1318.14	254.7
1319.57	3399.39	1319.57	257.689
1321	3366.56	1321	259.099
1322.43	3350.34	1322.43	257.049
1323.86	3344.3	1323.86	252.454
1325.29	3339.58	1325.29	249.939
1326.71	3305.01	1326.71	247.67
1328.14	3287.4	1328.14	246.132
1329.57	3242.92	1329.57	245.355
1331	3176.1	1331	245.895
1332.43	3114.48	1332.43	243.996
1333.86	3079.5	1333.86	238.755
1335.28	3036.17	1335.28	235.353
1336.71	2983.59	1336.71	234.115
1338.14	2940.63	1338.14	234.322
1339.56	2898.28	1339.56	239.709
1340.99	2845.04	1340.99	245.728
1342.42	2801.07	1342.42	251.93
1343.84	2747.04	1343.84	253.634
1345.27	2717.23	1345.27	251.812
1346.69	2677.81	1346.69	251.706
1348.12	2625.67	1348.12	249.342
1349.54	2583.81	1349.54	250.882
1350.97	2539.43	1350.97	256.949
1352.39	2507.34	1352.39	259.662
1353.82	2489.71	1353.82	260.64
1355.24	2457.97	1355.24	257.272
1356.67	2438.57	1356.67	253.014
1358.09	2404.87	1358.09	250.391
1359.51	2366.13	1359.51	246.794
1360.94	2321.11	1360.94	247.841
1362.36	2284.03	1362.36	250.753
1363.78	2250.98	1363.78	252.412
1365.2	2239.26	1365.2	254.015
1366.62	2221.72	1366.62	254.43
1368.05	2197	1368.05	256.604
1369.47	2164.43	1369.47	260.853
1370.89	2141.41	1370.89	264.708
1372.31	2105.03	1372.31	268.408
1373.73	2089.12	1373.73	269.206
1375.15	2071.2	1375.15	266.902
1376.57	2061.61	1376.57	263.28
1377.99	2049.12	1377.99	258.439
1379.41	2032.16	1379.41	254.979
1380.83	2011.39	1380.83	252.7
1382.25	1994.67	1382.25	252.474
1383.67	1974.11	1383.67	253.429
1385.09	1969.34	1385.09	254.515
1386.5	1946.49	1386.5	253.995
1387.92	1933.57	1387.92	252.989
1389.34	1927.53	1389.34	251.538
1390.76	1903.78	1390.76	248.871
1392.18	1896.87	1392.18	247.321
1393.59	1884.14	1393.59	249.071
1395.01	1869.76	1395.01	254.408
1396.43	1861.82	1396.43	262.838
1397.84	1843.28	1397.84	268.125
1399.26	1834.14	1399.26	269.517
1400.67	1835.73	1400.67	268.321
1402.09	1811.91	1402.09	262.548
1403.5	1814.58	1403.5	258.781
1404.92	1816.31	1404.92	257.121
1406.33	1807.59	1406.33	259.08
1407.75	1806.02	1407.75	263.948
1409.16	1796.18	1409.16	268.505
1410.58	1792.03	1410.58	271.135
1411.99	1785.75	1411.99	272.402
1413.4	1773.31	1413.4	271.628
1414.82	1775.48	1414.82	271.305
1416.23	1768.41	1416.23	269.813
1417.64	1751.76	1417.64	266.374
1419.06	1735.06	1419.06	263.968
1420.47	1727.35	1420.47	263.963
1421.88	1727.06	1421.88	264.73
1423.29	1722.46	1423.29	266.531
1424.7	1721.08	1424.7	270.804
1426.12	1725.61	1426.12	274.187
1427.53	1719.38	1427.53	275.017
1428.94	1722.1	1428.94	272.77
1430.35	1724.24	1430.35	271.798
1431.76	1725.4	1431.76	273.981
1433.17	1720.85	1433.17	279.566
1434.58	1708.24	1434.58	288.036
1435.99	1698.6	1435.99	299.637
1437.4	1683.24	1437.4	309.56
1438.81	1680.54	1438.81	315.264
1440.21	1679.99	1440.21	315.386
1441.62	1674.15	1441.62	313.086
1443.03	1663.94	1443.03	310.82
1444.44	1664.1	1444.44	309.953
1445.85	1659.5	1445.85	311.272
1447.25	1664.88	1447.25	314.577
1448.66	1656.87	1448.66	316.915
1450.07	1658.96	1450.07	317.966
1451.47	1655.84	1451.47	317.029
1452.88	1651.55	1452.88	316.651
1454.29	1661.8	1454.29	317.611
1455.69	1661.76	1455.69	319.167
1457.1	1661.83	1457.1	320.969
1458.5	1664.03	1458.5	320.207
1459.91	1655.67	1459.91	312.775
1461.32	1654.79	1461.32	299.509
1462.72	1649.57	1462.72	287.025
1464.12	1636.02	1464.12	280.156
1465.53	1633.45	1465.53	285.123
1466.93	1634.37	1466.93	300.479
1468.34	1651.06	1468.34	323.37
1469.74	1664.64	1469.74	348.052
1471.14	1673.7	1471.14	360.52
1472.55	1676.73	1472.55	354.706
1473.95	1654.66	1473.95	337.461
1475.35	1631.87	1475.35	314.07
1476.75	1622.11	1476.75	295.951
1478.16	1628.4	1478.16	282.85
1479.56	1632.26	1479.56	278.934
1480.96	1640.87	1480.96	285.541
1482.36	1651.75	1482.36	291.242
1483.76	1637.71	1483.76	291.778
1485.16	1621.79	1485.16	287.689
1486.56	1615.8	1486.56	280.853
1487.96	1620.23	1487.96	275.707
1489.36	1622.55	1489.36	268.091
1490.76	1616.78	1490.76	265.145
1492.16	1621.11	1492.16	267.619
1493.56	1615.3	1493.56	269.977
1494.96	1598.98	1494.96	269.878
1496.36	1592.1	1496.36	265.014
1497.76	1590.11	1497.76	258.819
1499.15	1603.35	1499.15	254.33
1500.55	1611.91	1500.55	249.655
1501.95	1613.12	1501.95	252.142
1503.35	1605.81	1503.35	261.342
1504.75	1597.26	1504.75	273.32
1506.14	1591.31	1506.14	284.881
1507.54	1583.71	1507.54	292.444
1508.94	1578.67	1508.94	295.128
1510.33	1583.31	1510.33	296.836
1511.73	1576.77	1511.73	293.107
1513.12	1583.73	1513.12	289.956
1514.52	1583.32	1514.52	289.612
1515.91	1590.39	1515.91	290.55
1517.31	1595.71	1517.31	292.266
1518.7	1603.81	1518.7	291.969
1520.1	1607.36	1520.1	285.364
1521.49	1590.62	1521.49	280.606
1522.89	1587.66	1522.89	271.258
1524.28	1592.49	1524.28	262.979
1525.67	1582.43	1525.67	260.598
1527.07	1574.42	1527.07	267.933
1528.46	1571.88	1528.46	285.164
1529.85	1577.43	1529.85	307.028
1531.25	1585.18	1531.25	325.14
1532.64	1587.25	1532.64	339.88
1534.03	1611.48	1534.03	341.016
1535.42	1617.96	1535.42	330.169
1536.81	1611.9	1536.81	316.862
1538.2	1610.28	1538.2	312.081
1539.6	1598.81	1539.6	314.668
1540.99	1584.25	1540.99	322.213
1542.38	1581.68	1542.38	326.833
1543.77	1577.17	1543.77	329.19
1545.16	1569.06	1545.16	323.68
1546.55	1564.15	1546.55	313.527
1547.94	1559.38	1547.94	309.095
1549.33	1563.6	1549.33	315.256
1550.72	1563.62	1550.72	324.437
1552.1	1570.24	1552.1	332.54
1553.49	1582.56	1553.49	332.019
1554.88	1585.38	1554.88	330.72
1556.27	1578.89	1556.27	326.374
1557.66	1575.38	1557.66	322.472
1559.04	1561.87	1559.04	324.215
1560.43	1552.06	1560.43	329.962
1561.82	1542.48	1561.82	336
1563.21	1539.23	1563.21	337.52
1564.59	1546.54	1564.59	335.602
1565.98	1557.09	1565.98	339.995
1567.36	1553.84	1567.36	346.738
1568.75	1561.88	1568.75	354.738
1570.14	1557.67	1570.14	362.913
1571.52	1561.81	1571.52	369.327
1572.91	1555.67	1572.91	369.862
1574.29	1548.73	1574.29	361.37
1575.68	1548.88	1575.68	350.837
1577.06	1548.48	1577.06	341.838
1578.44	1547.36	1578.44	332.79
1579.83	1549.53	1579.83	326.416
1581.21	1545.65	1581.21	324.429
1582.6	1550.49	1582.6	331.554
1583.98	1552.47	1583.98	340.391
1585.36	1557.04	1585.36	349.015
1586.74	1553.35	1586.74	356.439
1588.13	1549.16	1588.13	358.446
1589.51	1550.24	1589.51	356.974
1590.89	1543.2	1590.89	353.605
1592.27	1540.85	1592.27	353.67
1593.65	1542.71	1593.65	360.371
1595.04	1542.94	1595.04	367.533
1596.42	1548.41	1596.42	373.815
1597.8	1541.72	1597.8	378.088
1599.18	1528.2	1599.18	380.758
1600.56	1530.33	1600.56	383.431
1601.94	1531.88	1601.94	382.666
1603.32	1538.35	1603.32	385.417
1604.7	1545.68	1604.7	385.604
1606.08	1550.11	1606.08	380.512
1607.46	1554.11	1607.46	370.209
1608.83	1549.22	1608.83	359.197
1610.21	1541.94	1610.21	347.076
1611.59	1538.3	1611.59	333.761
1612.97	1537.29	1612.97	321.474
1614.35	1536.84	1614.35	316.107
1615.72	1533.81	1615.72	310.969
1617.1	1535.29	1617.1	307.983
1618.48	1529.66	1618.48	308.243
1619.86	1532.66	1619.86	313.227
1621.23	1540.9	1621.23	317.382
1622.61	1539.27	1622.61	320.159
1623.98	1544.1	1623.98	324.084
1625.36	1536.45	1625.36	327.285
1626.74	1527.91	1626.74	326.088
1628.11	1519.52	1628.11	319.677
1629.49	1506.88	1629.49	311.107
1630.86	1501.35	1630.86	302.44
1632.24	1501.39	1632.24	293.431
1633.61	1496.9	1633.61	286.239
1634.98	1500.7	1634.98	285.606
1636.36	1499.75	1636.36	290.851
1637.73	1503.26	1637.73	297.102
1639.11	1508.78	1639.11	298.926
1640.48	1512.17	1640.48	297.944
1641.85	1505.85	1641.85	294.408
1643.22	1500.59	1643.22	289.999
1644.6	1494.51	1644.6	285.722
1645.97	1495.41	1645.97	285.304
1647.34	1492.09	1647.34	288.342
1648.71	1490.43	1648.71	289.914
1650.08	1503.67	1650.08	288.155
1651.46	1509.84	1651.46	284.131
1652.83	1509.29	1652.83	280.133
1654.2	1503.48	1654.2	278.048
1655.57	1504.07	1655.57	277.193
1656.94	1498.69	1656.94	278.223
1658.31	1494.06	1658.31	281.407
1659.68	1488.74	1659.68	283.912
1661.05	1494.28	1661.05	283.237
1662.42	1500.91	1662.42	282.238
1663.79	1499.3	1663.79	279.307
1665.15	1498.4	1665.15	273.958
1666.52	1494.97	1666.52	269.801
1667.89	1492.38	1667.89	266.279
1669.26	1496.16	1669.26	264.782
1670.63	1497.84	1670.63	264.055
1671.99	1503.8	1671.99	261.718
1673.36	1511.9	1673.36	261.541
1674.73	1507.72	1674.73	260.833
1676.1	1506.23	1676.1	262.636
1677.46	1501.95	1677.46	269.138
1678.83	1502.76	1678.83	272.403
1680.2	1502.01	1680.2	274.224
1681.56	1497.24	1681.56	273.23
1682.93	1500.05	1682.93	266.969
1684.29	1496.28	1684.29	258.89
1685.66	1497.32	1685.66	252.264
1687.02	1503.65	1687.02	250.958
1688.39	1501.5	1688.39	251.713
1689.75	1502.97	1689.75	248.539
1691.12	1498.19	1691.12	246.71
1692.48	1493.87	1692.48	244.852
1693.84	1487.06	1693.84	241.086
1695.21	1483.77	1695.21	237.522
1696.57	1489.43	1696.57	236.29
1697.93	1490.3	1697.93	238.531
1699.3	1493.83	1699.3	240.234
1700.66	1496.74	1700.66	240.58
1702.02	1495.81	1702.02	243.127
1703.38	1496.03	1703.38	246.363
1704.74	1491.76	1704.74	248.807
1706.11	1490	1706.11	249.2
1707.47	1487.39	1707.47	248.574
1708.83	1485.22	1708.83	247.869
1710.19	1494.02	1710.19	245.789
1711.55	1485.43	1711.55	244.89
1712.91	1486.46	1712.91	247.958
1714.27	1482.55	1714.27	252.542
1715.63	1483.69	1715.63	258.14
1716.99	1476.6	1716.99	261.804
1718.35	1479.95	1718.35	263.484
1719.71	1478.24	1719.71	261.067
1721.07	1480.67	1721.07	254.995
1722.43	1482.27	1722.43	247.793
1723.79	1486.05	1723.79	242.564
1725.14	1480.93	1725.14	237.977
1726.5	1469.38	1726.5	237.144
1727.86	1462.46	1727.86	238.468
1729.22	1465.79	1729.22	241.2
1730.57	1460.5	1730.57	240.914
1731.93	1470.48	1731.93	238.575
1733.29	1474.5	1733.29	235.557
1734.64	1472.75	1734.64	233.546
1736	1478.75	1736	231.464
1737.36	1474.99	1737.36	232.311
1738.71	1483.85	1738.71	234.297
1740.07	1486.89	1740.07	236.721
1741.42	1482.25	1741.42	237.081
1742.78	1480.84	1742.78	236.659
1744.13	1470	1744.13	235.105
1745.49	1466.62	1745.49	234.384
1746.84	1469.37	1746.84	233.458
1748.2	1468.67	1748.2	234.535
1749.55	1470.61	1749.55	237.229
1750.9	1477.09	1750.9	240.055
1752.26	1469.95	1752.26	243.674
1753.61	1459.73	1753.61	245.58
1754.96	1456.91	1754.96	242.529
1756.32	1454.82	1756.32	238.022
1757.67	1455.32	1757.67	232.357
1759.02	1452.16	1759.02	228.864
1760.37	1452.2	1760.37	229.489
1761.73	1459.08	1761.73	230.499
1763.08	1462.79	1763.08	235.988
1764.43	1467.47	1764.43	240.551
1765.78	1482.55	1765.78	243.967
1767.13	1483.99	1767.13	248.245
1768.48	1484.32	1768.48	254.278
1769.83	1475.77	1769.83	260.943
1771.18	1481.34	1771.18	263.174
1772.53	1478.59	1772.53	256.868
1773.88	1479.56	1773.88	250.977
1775.23	1474.23	1775.23	245.167
1776.58	1476.63	1776.58	246.257
1777.93	1474.15	1777.93	254.907
1779.28	1473.3	1779.28	269.826
1780.63	1478.97	1780.63	282.756
1781.97	1485.29	1781.97	284.241
1783.32	1477.74	1783.32	275.507
1784.67	1479.82	1784.67	263.757
1786.02	1465.25	1786.02	252.26
1787.36	1462.35	1787.36	248.152
1788.71	1454.58	1788.71	251.186
1790.06	1449.7	1790.06	256.674
1791.41	1462.48	1791.41	259.88
1792.75	1456.02	1792.75	259.445
1794.1	1452.88	1794.1	254.171
1795.44	1454.82	1795.44	244.882
1796.79	1456.92	1796.79	235.804
1798.13	1463.99	1798.13	232.26
1799.48	1459.3	1799.48	232.942
1800.82	1467.48	1800.82	233.488
1802.17	1486.38	1802.17	236.239
1803.51	1479.53	1803.51	243.375
1804.86	1472.72	1804.86	248.246
1806.2	1459.85	1806.2	250.803
1807.55	1456.99	1807.55	251.701
1808.89	1454.31	1808.89	253.63
1810.23	1455.41	1810.23	251.384
1811.58	1462.67	1811.58	247.501
1812.92	1467.33	1812.92	242.452
1814.26	1464.2	1814.26	238.993
1815.6	1467.79	1815.6	237.446
1816.95	1460.4	1816.95	236.968
1818.29	1454.62	1818.29	235.657
1819.63	1451.82	1819.63	237.935
1820.97	1446.9	1820.97	238.158
1822.31	1447.76	1822.31	239.796
1823.65	1442.63	1823.65	235.59
1824.99	1446.49	1824.99	231.337
1826.33	1459.52	1826.33	229.165
1827.67	1466.27	1827.67	227.42
1829.01	1470.54	1829.01	225.783
1830.35	1469.98	1830.35	227.924
1831.69	1460.03	1831.69	228.099
1833.03	1465.51	1833.03	226.053
1834.37	1460.34	1834.37	218.504
1835.71	1468.6	1835.71	214.357
1837.05	1470.13	1837.05	210.394
1838.39	1466.09	1838.39	211.284
1839.73	1459.62	1839.73	216.941
1841.06	1450.15	1841.06	225.59
1842.4	1439.66	1842.4	232.663
1843.74	1444.94	1843.74	239.305
1845.08	1441.87	1845.08	241.465
1846.41	1448.44	1846.41	244.313
1847.75	1444.97	1847.75	240.259
1849.09	1447.74	1849.09	237.971
1850.42	1452.05	1850.42	234.187
1851.76	1448.87	1851.76	230.07
1853.09	1452.37	1853.09	227.454
1854.43	1457.84	1854.43	232.113
1855.77	1450.67	1855.77	238.322
1857.1	1449.5	1857.1	248.167
1858.44	1450.48	1858.44	253.594
1859.77	1450.07	1859.77	257.518
1861.1	1450.78	1861.1	251.796
1862.44	1448.87	1862.44	241.405
1863.77	1451.58	1863.77	228.242
1865.11	1465.62	1865.11	220.047
1866.44	1464.77	1866.44	218.887
1867.77	1469.12	1867.77	226.081
1869.11	1468.44	1869.11	237.481
1870.44	1465.78	1870.44	252.54
1871.77	1465.65	1871.77	265.433
1873.1	1457.34	1873.1	274.468
1874.44	1454.91	1874.44	275.367
1875.77	1463.44	1875.77	271.049
1877.1	1460.81	1877.1	265.923
1878.43	1462.94	1878.43	259.655
1879.76	1456.07	1879.76	250.841
1881.09	1460.27	1881.09	244.367
1882.42	1463.19	1882.42	240.374
1883.75	1460.21	1883.75	238.574
1885.08	1456.33	1885.08	240.255
1886.41	1459.84	1886.41	245.556
1887.74	1461.12	1887.74	253.422
1889.07	1460.14	1889.07	260.718
1890.4	1454.69	1890.4	264.538
1891.73	1452	1891.73	265.666
1893.06	1458.08	1893.06	262.087
1894.39	1457.08	1894.39	254.63
1895.72	1455.29	1895.72	248.035
1897.04	1462.23	1897.04	241.108
1898.37	1461.26	1898.37	234.102
1899.7	1452.82	1899.7	228.911
1901.03	1447.58	1901.03	227.891
1902.35	1443.15	1902.35	229.595
1903.68	1458.73	1903.68	231.681
1905.01	1461.23	1905.01	233.399
1906.33	1470.01	1906.33	236.826
1907.66	1478.94	1907.66	237.832
1908.99	1484.33	1908.99	237.231
1910.31	1487.43	1910.31	237.339
1911.64	1490.98	1911.64	240.772
1912.96	1485.47	1912.96	243.647
1914.29	1487	1914.29	244.443
1915.61	1476.81	1915.61	245.483
1916.94	1477.73	1916.94	246.387
1918.26	1471.56	1918.26	244.646
1919.59	1467.36	1919.59	241.25
1920.91	1459.76	1920.91	240.608
1922.23	1455.38	1922.23	242.142
1923.56	1445.58	1923.56	241.341
1924.88	1459.62	1924.88	242.268
1926.2	1468.92	1926.2	245.101
1927.53	1469.83	1927.53	248.287
1928.85	1464.68	1928.85	249.237
1930.17	1459.48	1930.17	246.862
1931.49	1447.67	1931.49	246.349
1932.82	1446.79	1932.82	245.14
1934.14	1454.53	1934.14	243.809
1935.46	1476.4	1935.46	247.707
1936.78	1472.91	1936.78	257.464
1938.1	1468.04	1938.1	270.261
1939.42	1462.98	1939.42	280.609
1940.74	1462.42	1940.74	285.26
1942.06	1454.33	1942.06	285.515
1943.38	1464.8	1943.38	277.762
1944.7	1474.15	1944.7	265.47
1946.02	1484.61	1946.02	254.429
1947.34	1489.67	1947.34	248.916
1948.66	1495.89	1948.66	246.191
1949.98	1488.01	1949.98	246.277
1951.3	1484.76	1951.3	248.069
1952.62	1486.43	1952.62	247.575
1953.93	1487.65	1953.93	243.795
1955.25	1475.25	1955.25	242.719
1956.57	1474.79	1956.57	246.523
1957.89	1480.68	1957.89	249.821
1959.21	1480.05	1959.21	253.601
1960.52	1471.89	1960.52	257.244
1961.84	1470.39	1961.84	260.716
1963.16	1476.4	1963.16	258.128
1964.47	1481.57	1964.47	254.392
1965.79	1485.79	1965.79	253.415
1967.1	1483.28	1967.1	254.207
1968.42	1487.24	1968.42	252.65
1969.74	1487.69	1969.74	252.435
1971.05	1484.59	1971.05	251.412
1972.37	1491.06	1972.37	250.959
1973.68	1492.68	1973.68	249.063
1975	1506.3	1975	249.326
1976.31	1512.38	1976.31	249.546
1977.62	1505.28	1977.62	251.38
1978.94	1490.15	1978.94	252.357
1980.25	1487.72	1980.25	252.14
1981.56	1485.8	1981.56	248.472
1982.88	1490.17	1982.88	242.095
1984.19	1480.4	1984.19	236.124
1985.5	1474.76	1985.5	232.392
1986.82	1477.02	1986.82	229.829
1988.13	1475.84	1988.13	230.246
1989.44	1466.98	1989.44	230.134
1990.75	1480.34	1990.75	231.426
1992.06	1485.4	1992.06	230.358
1993.37	1490.68	1993.37	229.141
1994.69	1483.71	1994.69	228.026
1996	1477.18	1996	230.754
1997.31	1476.45	1997.31	236.801
1998.62	1468.79	1998.62	244.383
1999.93	1469.42	1999.93	253.808
2001.24	1470.89	2001.24	263.441
2002.55	1469.79	2002.55	269.178
2003.86	1463.44	2003.86	271.522
2005.17	1458.89	2005.17	267.487
2006.48	1452.3	2006.48	261.837
2007.78	1454.06	2007.78	256.151
2009.09	1457.79	2009.09	247.417
2010.4	1457.95	2010.4	241.809
2011.71	1460.59	2011.71	237.717
2013.02	1461.76	2013.02	235.976
2014.33	1452.57	2014.33	240.209
2015.63	1449.86	2015.63	245.587
2016.94	1440.19	2016.94	251.257
2018.25	1446.85	2018.25	256.738
2019.55	1451.87	2019.55	256.146
2020.86	1451.05	2020.86	254.957
2022.17	1464.15	2022.17	252.974
2023.47	1459.66	2023.47	250.377
2024.78	1458.67	2024.78	253.939
2026.08	1454.68	2026.08	255.462
2027.39	1445.92	2027.39	253.301
2028.7	1443.61	2028.7	249.086
2030	1444.77	2030	243.814
2031.3	1451.18	2031.3	239.239
2032.61	1465.1	2032.61	236.53
2033.91	1457.44	2033.91	240.041
2035.22	1463.57	2035.22	251.036
2036.52	1457.64	2036.52	263.712
2037.83	1452.8	2037.83	274.93
2039.13	1447.79	2039.13	283.155
2040.43	1453.26	2040.43	286.78
2041.73	1465.96	2041.73	278.426
2043.04	1478.63	2043.04	261.963
2044.34	1475.29	2044.34	247.539
2045.64	1476.87	2045.64	234.044
2046.94	1471.62	2046.94	226.75
2048.25	1464.41	2048.25	227.101
2049.55	1450.34	2049.55	234.599
2050.85	1455.53	2050.85	245.864
2052.15	1460.22	2052.15	251.915
2053.45	1464.87	2053.45	253.71
2054.75	1464.64	2054.75	255.579
2056.05	1469.35	2056.05	253.503
2057.35	1474.63	2057.35	249.074
2058.65	1467.97	2058.65	245.421
2059.95	1461.71	2059.95	243.249
2061.25	1468.57	2061.25	242.915
2062.55	1472.71	2062.55	242.943
2063.85	1477.29	2063.85	242.802
2065.15	1471.79	2065.15	248.63
2066.45	1473.09	2066.45	255.55
2067.75	1453.95	2067.75	261.055
2069.05	1438.76	2069.05	266.307
2070.34	1436	2070.34	268.875
2071.64	1443.1	2071.64	267.681
2072.94	1453.88	2072.94	263.75
2074.24	1456.7	2074.24	255.335
2075.53	1458.91	2075.53	251.67
2076.83	1469.48	2076.83	247.036
2078.13	1461.82	2078.13	242.479
2079.42	1462.91	2079.42	238.518
2080.72	1468	2080.72	233.608
2082.02	1469.37	2082.02	229.624
2083.31	1465.04	2083.31	227.978
2084.61	1457.84	2084.61	226.839
2085.9	1453.66	2085.9	233.089
2087.2	1453.87	2087.2	238.848
2088.49	1457.11	2088.49	243.034
2089.79	1453.34	2089.79	245.115
2091.08	1457.88	2091.08	244.589
2092.38	1453.47	2092.38	245.846
2093.67	1451.56	2093.67	246.293
2094.96	1456.11	2094.96	245.801
2096.26	1459.02	2096.26	248.28
2097.55	1459.81	2097.55	250.9
2098.84	1461.58	2098.84	250.839
2100.14	1455.68	2100.14	253.019
2101.43	1457.25	2101.43	255.471
2102.72	1458.75	2102.72	260.672
2104.01	1458.19	2104.01	264.084
2105.3	1470.66	2105.3	264.007
2106.6	1469.05	2106.6	262.588
2107.89	1467.52	2107.89	261.311
2109.18	1451.1	2109.18	258.525
2110.47	1439.81	2110.47	259.183
2111.76	1439.22	2111.76	258.19
2113.05	1448.02	2113.05	259.246
2114.34	1455.23	2114.34	258.496
2115.63	1469.15	2115.63	253.445
2116.92	1467.93	2116.92	246.623
2118.21	1468.17	2118.21	242.332
2119.5	1451.99	2119.5	242.36
2120.79	1440.11	2120.79	243.785
2122.08	1428.25	2122.08	244.802
2123.37	1423.98	2123.37	248.332
2124.66	1434.21	2124.66	249.112
2125.95	1440.87	2125.95	245.609
2127.23	1451.33	2127.23	237.823
2128.52	1458.2	2128.52	232.764
2129.81	1460.01	2129.81	233.046
2131.1	1448.18	2131.1	233.908
2132.38	1434.3	2132.38	238.537
2133.67	1434.34	2133.67	246.178
2134.96	1442.07	2134.96	252.425
2136.25	1442.48	2136.25	255.868
2137.53	1448.9	2137.53	255.316
2138.82	1446.52	2138.82	251.192
2140.1	1443.9	2140.1	244.384
2141.39	1436.19	2141.39	234.84
2142.68	1437.09	2142.68	228.443
2143.96	1440.17	2143.96	224.411
2145.25	1445.73	2145.25	224.3
2146.53	1443.48	2146.53	229.335
2147.82	1432.41	2147.82	238.163
2149.1	1424.7	2149.1	240.407
2150.38	1426.22	2150.38	240.223
2151.67	1426.09	2151.67	238.481
2152.95	1427.41	2152.95	238.701
2154.23	1432.92	2154.23	237.298
2155.52	1442.64	2155.52	239.76
2156.8	1444.11	2156.8	242.828
2158.08	1437.51	2158.08	243.989
2159.37	1445.66	2159.37	238.281
2160.65	1450.24	2160.65	232.321
2161.93	1448	2161.93	224.919
2163.21	1445.82	2163.21	221.699
2164.5	1450.63	2164.5	221.085
2165.78	1445.91	2165.78	228.125
2167.06	1445.17	2167.06	233.85
2168.34	1443.84	2168.34	235.616
2169.62	1451.44	2169.62	232.093
2170.9	1457.52	2170.9	223.837
2172.18	1452.32	2172.18	215.402
2173.46	1451.45	2173.46	211.234
2174.74	1444.75	2174.74	213.884
2176.02	1439.33	2176.02	223.986
2177.3	1438.9	2177.3	234.598
2178.58	1437.73	2178.58	242.225
2179.86	1438.18	2179.86	245.324
2181.14	1430.07	2181.14	245.128
2182.42	1413.63	2182.42	245.925
2183.7	1415.86	2183.7	244.057
2184.97	1415.12	2184.97	244.799
2186.25	1423.91	2186.25	244.808
2187.53	1427.1	2187.53	243.905
2188.81	1435.48	2188.81	243.211
2190.08	1438.07	2190.08	242.344
2191.36	1426.22	2191.36	242.905
2192.64	1419.34	2192.64	245.136
2193.92	1428.54	2193.92	244.415
2195.19	1431.98	2195.19	245.843
2196.47	1431.48	2196.47	240.899
2197.74	1436.27	2197.74	231.754
2199.02	1439.91	2199.02	224.493
2200.3	1437.97	2200.3	217.905
2201.57	1427.12	2201.57	212.843
2202.85	1421.02	2202.85	213.411
2204.12	1414.76	2204.12	215.8
2205.4	1409.94	2205.4	221.353
2206.67	1405.4	2206.67	220.917
2207.94	1411.04	2207.94	218.683
2209.22	1417.29	2209.22	221.81
2210.49	1424.58	2210.49	224.602
2211.77	1418.56	2211.77	225.231
2213.04	1414.43	2213.04	229.168
2214.31	1415.78	2214.31	231.747
2215.59	1415.77	2215.59	231.313
2216.86	1416.59	2216.86	227.11
2218.13	1421.4	2218.13	223.472
2219.4	1428.56	2219.4	223.281
2220.68	1431.77	2220.68	220.746
2221.95	1432.51	2221.95	217.467
2223.22	1423.7	2223.22	216.625
2224.49	1431.78	2224.49	215.112
2225.76	1426.79	2225.76	212.587
2227.03	1429.17	2227.03	209.75
2228.3	1424.72	2228.3	210.083
2229.57	1420.72	2229.57	213.361
2230.84	1412.67	2230.84	215.944
2232.11	1402.9	2232.11	217.311
2233.38	1397.13	2233.38	215.721
2234.65	1403.6	2234.65	211.665
2235.92	1406.15	2235.92	207.056
2237.19	1415.65	2237.19	200.127
2238.46	1427.08	2238.46	196.081
2239.73	1443.66	2239.73	196.703
2241	1437.45	2241	199.248
2242.27	1428.97	2242.27	200.551
2243.54	1428.6	2243.54	200.883
2244.8	1426.51	2244.8	202.491
2246.07	1414.11	2246.07	205.05
2247.34	1414.46	2247.34	203.1
2248.61	1417.53	2248.61	199.705
2249.87	1431.08	2249.87	200.21
2251.14	1431.56	2251.14	200.711
2252.41	1427.21	2252.41	200.668
2253.67	1425.64	2253.67	201.153
2254.94	1425.94	2254.94	200.36
2256.21	1407.33	2256.21	198.38
2257.47	1410.74	2257.47	191.724
2258.74	1408.26	2258.74	184.234
2260	1420.69	2260	179.623
2261.27	1424.73	2261.27	179.306
2262.53	1428.59	2262.53	184.787
2263.8	1427.35	2263.8	193.188
2265.06	1422.81	2265.06	201.526
2266.33	1413.03	2266.33	208.983
2267.59	1420.2	2267.59	212.701
2268.85	1421.42	2268.85	212.418
2270.12	1420.68	2270.12	208.071
2271.38	1413.8	2271.38	207.269
2272.64	1415.8	2272.64	208.312
2273.91	1406.19	2273.91	210.75
2275.17	1400.59	2275.17	217.002
2276.43	1404.54	2276.43	223.093
2277.7	1405.87	2277.7	231.067
2278.96	1416.41	2278.96	236.506
2280.22	1414.94	2280.22	235.977
2281.48	1413.47	2281.48	233.129
2282.74	1420.12	2282.74	223.903
2284	1413.69	2284	208.261
2285.26	1407.58	2285.26	192.207
2286.53	1406.78	2286.53	178.225
2287.79	1396.55	2287.79	173.956
2289.05	1397.99	2289.05	172.423
2290.31	1402.3	2290.31	174.114
2291.57	1404.69	2291.57	180.2
2292.83	1403.5	2292.83	187.248
2294.09	1401.73	2294.09	188.734
2295.35	1412.04	2295.35	190.212
2296.6	1420.85	2296.6	195.288
2297.86	1419.95	2297.86	205.288
2299.12	1420.33	2299.12	209.97
2300.38	1429.18	2300.38	213.062
2301.64	1428.26	2301.64	214.704
2302.9	1423.47	2302.9	215.219
2304.15	1425.3	2304.15	209.12
2305.41	1431.2	2305.41	202.266
2306.67	1430.69	2306.67	198.321
2307.93	1422.91	2307.93	198.739
2309.18	1420.42	2309.18	195.075
2310.44	1418.33	2310.44	189.439
2311.7	1412.23	2311.7	185.204
2312.95	1408.39	2312.95	185.264
2314.21	1409.46	2314.21	186.429
2315.47	1408.6	2315.47	190.587
2316.72	1401.83	2316.72	195.593
2317.98	1397.92	2317.98	200.914
2319.23	1401.67	2319.23	200.21
2320.49	1401.71	2320.49	191.464
2321.74	1402.25	2321.74	179.282
2323	1401.49	2323	168.962
2324.25	1402.7	2324.25	162.711
2325.5	1408.77	2325.5	162.02
2326.76	1411.58	2326.76	162.86
2328.01	1431.24	2328.01	169.776
2329.27	1442.37	2329.27	178.023
2330.52	1443.68	2330.52	183.982
2331.77	1442.65	2331.77	186.442
2333.03	1427.8	2333.03	189.169
2334.28	1410.04	2334.28	189.866
2335.53	1413.16	2335.53	188.03
2336.78	1422.86	2336.78	182.997
2338.03	1430.83	2338.03	181.056
2339.29	1431.68	2339.29	181.681
2340.54	1434.92	2340.54	185.081
2341.79	1434.14	2341.79	190.433
2343.04	1423.77	2343.04	196.549
2344.29	1418.81	2344.29	196.789
2345.54	1421.04	2345.54	192.547
2346.79	1425.62	2346.79	184.202
2348.04	1417.42	2348.04	174.866
2349.29	1416.15	2349.29	170.212
2350.54	1414.62	2350.54	171.252
2351.79	1411.94	2351.79	178.372
2353.04	1401.67	2353.04	184.678
2354.29	1405.22	2354.29	189.414
2355.54	1402.11	2355.54	192.19
2356.79	1403.96	2356.79	188.815
2358.04	1408.73	2358.04	180.931
2359.29	1410.58	2359.29	173.411
2360.54	1416.28	2360.54	171.961
2361.78	1428.2	2361.78	174.459
2363.03	1419.08	2363.03	177.233
2364.28	1427.12	2364.28	183.706
2365.53	1420.56	2365.53	190.868
2366.77	1414.63	2366.77	193.992
2368.02	1412.87	2368.02	194.687
2369.27	1405.37	2369.27	192.931
2370.51	1417.5	2370.51	197.999
2371.76	1428.26	2371.76	203.699
2373.01	1421.32	2373.01	207.833
2374.25	1426.16	2374.25	209.671
2375.5	1431.12	2375.5	210.936
2376.74	1433.09	2376.74	208.785
2377.99	1435.09	2377.99	202.846
2379.23	1422.92	2379.23	194.17
2380.48	1423.2	2380.48	190.316
2381.72	1422.38	2381.72	187.219
2382.97	1409.69	2382.97	183.147
2384.21	1409.99	2384.21	176.128
2385.45	1412.13	2385.45	172.888
2386.7	1415.23	2386.7	172.009
2387.94	1411.36	2387.94	172.492
2389.19	1402.97	2389.19	176.992
2390.43	1403.28	2390.43	183.448
2391.67	1405.13	2391.67	191.078
2392.91	1409.26	2392.91	194.441
2394.16	1424.46	2394.16	188.941
2395.4	1427.57	2395.4	180.671
2396.64	1436.99	2396.64	174.721
2397.88	1440.79	2397.88	170.307
2399.12	1435.71	2399.12	172.465
2400.37	1430.13	2400.37	176.069
2401.61	1422.26	2401.61	185.422
2402.85	1420.07	2402.85	193.421
2404.09	1416.26	2404.09	194.457
2405.33	1414.45	2405.33	192.637
2406.57	1422.7	2406.57	193.601
2407.81	1430.18	2407.81	193.479
2409.05	1428.02	2409.05	196.878
2410.29	1425.75	2410.29	199.118
2411.53	1430.17	2411.53	207.046
2412.77	1437.84	2412.77	216.369
2414.01	1439.55	2414.01	220.813
2415.25	1445.99	2415.25	225.207
2416.48	1453.72	2416.48	228.668
2417.72	1445.45	2417.72	227.479
2418.96	1446.02	2418.96	221.011
2420.2	1442.87	2420.2	212.564
2421.44	1450.45	2421.44	209.253
2422.67	1460.74	2422.67	212.131
2423.91	1465.5	2423.91	220.344
2425.15	1463.2	2425.15	237.222
2426.39	1461.73	2426.39	257.853
2427.62	1456.8	2427.62	279.009
2428.86	1457.85	2428.86	294.857
2430.1	1471.86	2430.1	306.776
2431.33	1490.93	2431.33	313.803
2432.57	1506.08	2432.57	321.383
2433.8	1516.04	2433.8	330.631
2435.04	1516.77	2435.04	344.283
2436.28	1529.02	2436.28	364.028
2437.51	1538.09	2437.51	393.735
2438.75	1545.65	2438.75	427.111
2439.98	1579.09	2439.98	459.467
2441.21	1598.59	2441.21	484.856
2442.45	1609.69	2442.45	502.941
2443.68	1623.22	2443.68	511.03
2444.92	1614.62	2444.92	511.178
2446.15	1612.49	2446.15	508.53
2447.38	1600.57	2447.38	509.886
2448.62	1591.23	2448.62	509.388
2449.85	1588.63	2449.85	503.999
2451.08	1573.93	2451.08	488.136
2452.32	1563.09	2452.32	461.703
2453.55	1549.3	2453.55	426.759
2454.78	1536.23	2454.78	386.963
2456.01	1532.96	2456.01	352.843
2457.24	1527.23	2457.24	330.085
2458.47	1519.59	2458.47	315.44
2459.71	1510.57	2459.71	305.247
2460.94	1505.84	2460.94	297.914
2462.17	1498.2	2462.17	292.745
2463.4	1481.15	2463.4	284.925
2464.63	1475.41	2464.63	271.381
2465.86	1471.12	2465.86	256.135
2467.09	1465.73	2467.09	242.33
2468.32	1450.99	2468.32	227.669
2469.55	1445.11	2469.55	215.884
2470.78	1447.23	2470.78	211.348
2472.01	1457.59	2472.01	215.549
2473.24	1461	2473.24	222.158
2474.47	1463.71	2474.47	227.277
2475.69	1468.72	2475.69	228.776
2476.92	1467.48	2476.92	230.899
2478.15	1448.93	2478.15	225.779
2479.38	1437.63	2479.38	220.43
2480.61	1438.77	2480.61	214.769
2481.83	1446.32	2481.83	213.719
2483.06	1447.79	2483.06	214.003
2484.29	1449.15	2484.29	216.106
2485.52	1445.32	2485.52	217.483
2486.74	1442.25	2486.74	222.63
2487.97	1434.05	2487.97	222.8
2489.2	1428.77	2489.2	226.085
2490.42	1429.93	2490.42	227.993
2491.65	1430.47	2491.65	233.161
2492.87	1429.74	2492.87	237.207
2494.1	1432.55	2494.1	238.754
2495.32	1433.72	2495.32	235.072
2496.55	1436.34	2496.55	228.927
2497.77	1435.38	2497.77	220.856
2499	1421.7	2499	218.251
2500.22	1418.54	2500.22	214.011
2501.45	1422.06	2501.45	214.196
2502.67	1438.65	2502.67	217.276
2503.9	1446.54	2503.9	217.312
2505.12	1451.26	2505.12	209.812
2506.34	1448.13	2506.34	200.784
2507.57	1431.74	2507.57	196.072
2508.79	1418.61	2508.79	199.469
2510.01	1415.61	2510.01	204.649
2511.24	1417.77	2511.24	215.206
2512.46	1443.21	2512.46	227.581
2513.68	1454.36	2513.68	230.492
2514.9	1456.84	2514.9	221.349
2516.12	1455.89	2516.12	210.443
2517.35	1453.07	2517.35	199.51
2518.57	1458.34	2518.57	193.646
2519.79	1456.46	2519.79	190.743
2521.01	1453.59	2521.01	191.617
2522.23	1462.57	2522.23	195.629
2523.45	1463.83	2523.45	199.503
2524.67	1451.21	2524.67	201.041
2525.89	1440.48	2525.89	204.188
2527.11	1443.15	2527.11	205.428
2528.33	1445.27	2528.33	204.709
2529.55	1448.75	2529.55	200.534
2530.77	1449.88	2530.77	193.386
2531.99	1442.99	2531.99	190.619
2533.21	1444.86	2533.21	190.895
2534.43	1438.69	2534.43	190.471
2535.64	1435.05	2535.64	196.108
2536.86	1439.78	2536.86	204.578
2538.08	1435.01	2538.08	212.79
2539.3	1432.85	2539.3	219.49
2540.52	1422.87	2540.52	222.884
2541.73	1405.18	2541.73	225.336
2542.95	1412.76	2542.95	221.579
2544.17	1419.45	2544.17	213.727
2545.38	1426.78	2545.38	205.748
2546.6	1441.84	2546.6	198.217
2547.82	1455.62	2547.82	194.292
2549.03	1464.31	2549.03	191.211
2550.25	1458.39	2550.25	189.169
2551.47	1444.5	2551.47	186.673
2552.68	1446.01	2552.68	185.513
2553.9	1442.28	2553.9	184.198
2555.11	1434.24	2555.11	179.166
2556.33	1438.02	2556.33	176.781
2557.54	1441.82	2557.54	175.825
2558.76	1445.45	2558.76	173.292
2559.97	1434.36	2559.97	171.694
2561.19	1425.34	2561.19	172.373
2562.4	1428.47	2562.4	178.686
2563.61	1421.96	2563.61	184.475
2564.83	1416.23	2564.83	188.919
2566.04	1409.68	2566.04	192.95
2567.25	1418.72	2567.25	195.193
2568.47	1426.33	2568.47	193.046
2569.68	1428.75	2569.68	187.469
2570.89	1445.87	2570.89	180.726
2572.1	1453.95	2572.1	174.07
2573.32	1454.86	2573.32	164.712
2574.53	1446.34	2574.53	154.418
2575.74	1438.6	2575.74	144.597
2576.95	1436.79	2576.95	143.432
2578.16	1433.17	2578.16	142.328
2579.37	1437.89	2579.37	143.773
2580.58	1441.41	2580.58	147.016
2581.8	1438.24	2581.8	154.168
2583.01	1440.58	2583.01	159.485
2584.22	1440.44	2584.22	162.515
2585.43	1437.93	2585.43	165.864
2586.64	1432.33	2586.64	173.891
2587.85	1437.93	2587.85	174.062
2589.06	1442.86	2589.06	174.869
2590.26	1435.67	2590.26	173.336
2591.47	1439.49	2591.47	172.105
2592.68	1445.34	2592.68	167.998
2593.89	1448.97	2593.89	161.574
2595.1	1450.83	2595.1	156.574
2596.31	1441.83	2596.31	155.677
2597.52	1444.63	2597.52	153.569
2598.72	1435.05	2598.72	158.023
2599.93	1425.1	2599.93	161.526
2601.14	1436.97	2601.14	163.301
2602.35	1442.52	2602.35	165.528
2603.55	1442.46	2603.55	165.723
2604.76	1451.51	2604.76	165.2
2605.97	1444.6	2605.97	166.085
2607.17	1440.63	2607.17	164.649
2608.38	1437.27	2608.38	160.629
2609.59	1434.49	2609.59	153.648
2610.79	1439.02	2610.79	145.696
2612	1438.08	2612	142.557
2613.2	1433.39	2613.2	143.75
2614.41	1440.68	2614.41	151.403
2615.61	1445.99	2615.61	163.8
2616.82	1444.96	2616.82	173.501
2618.02	1445.31	2618.02	176.709
2619.23	1440.67	2619.23	175.858
2620.43	1440.09	2620.43	168.448
2621.63	1429.84	2621.63	157.047
2622.84	1422.01	2622.84	149.02
2624.04	1423.51	2624.04	148.103
2625.25	1415.34	2625.25	152.211
2626.45	1409.74	2626.45	157.235
2627.65	1398.57	2627.65	161.028
2628.85	1415.05	2628.85	164.052
2630.06	1431.24	2630.06	160.516
2631.26	1428.39	2631.26	152.444
2632.46	1440.52	2632.46	146.947
2633.66	1443.6	2633.66	143.861
2634.87	1426.48	2634.87	141.955
2636.07	1425.68	2636.07	139.923
2637.27	1422.53	2637.27	140.547
2638.47	1430.54	2638.47	144.298
2639.67	1424.64	2639.67	148.113
2640.87	1425.6	2640.87	152.288
2642.07	1436.9	2642.07	157.337
2643.27	1436.03	2643.27	162.495
2644.47	1431.83	2644.47	164.83
2645.67	1433.71	2645.67	166.765
2646.87	1432.59	2646.87	172.615
2648.07	1424.47	2648.07	180.776
2649.27	1417.56	2649.27	188.189
2650.47	1418.59	2650.47	192.554
2651.67	1415.32	2651.67	191.112
2652.87	1410.82	2652.87	183.806
2654.07	1402.77	2654.07	170.7
2655.27	1392.47	2655.27	158.352
2656.46	1391.71	2656.46	152.709
2657.66	1394.71	2657.66	151.959
2658.86	1404.57	2658.86	155.679
2660.06	1401.49	2660.06	158.119
2661.25	1403.74	2661.25	155.091
2662.45	1404.87	2662.45	147.005
2663.65	1389.76	2663.65	136.914
2664.84	1391.29	2664.84	130.408
2666.04	1390.09	2666.04	131.55
2667.24	1399	2667.24	137.735
2668.43	1400.19	2668.43	151.377
2669.63	1397.42	2669.63	163.372
2670.83	1399.06	2670.83	173.195
2672.02	1403.05	2672.02	179.39
2673.22	1403.18	2673.22	183.593
2674.41	1408.29	2674.41	187.177
2675.61	1408.93	2675.61	186.39
2676.8	1414.27	2676.8	181.391
2678	1411.49	2678	175.906
2679.19	1408.76	2679.19	168.488
2680.38	1417.1	2680.38	163.681
2681.58	1424.47	2681.58	160.998
2682.77	1424.31	2682.77	160.842
2683.97	1412.36	2683.97	162.55
2685.16	1398.82	2685.16	158.401
2686.35	1389.34	2686.35	151.012
2687.55	1385.71	2687.55	143.904
2688.74	1387.17	2688.74	138.312
2689.93	1397.7	2689.93	139.319
2691.12	1397.83	2691.12	144.386
2692.31	1407.38	2692.31	149.515
2693.51	1401.38	2693.51	155.855
2694.7	1396.06	2694.7	158.965
2695.89	1386.69	2695.89	161.963
2697.08	1388.76	2697.08	165.364
2698.27	1394.46	2698.27	169.597
2699.46	1390.11	2699.46	178.383
2700.65	1383.34	2700.65	186.395
2701.84	1389.57	2701.84	191.844
2703.04	1379.16	2703.04	197.217
2704.23	1382.59	2704.23	198.941
2705.42	1378.65	2705.42	197.35
2706.61	1395.83	2706.61	189.044
2707.79	1390.93	2707.79	176.231
2708.98	1389.28	2708.98	163.911
2710.17	1376.12	2710.17	153.424
2711.36	1363.86	2711.36	147.939
2712.55	1354.12	2712.55	146.971
2713.74	1351.33	2713.74	147.337
2714.93	1346.67	2714.93	150.909
2716.12	1353.88	2716.12	151.351
2717.3	1345.84	2717.3	149.385
2718.49	1353.17	2718.49	149.465
2719.68	1359.79	2719.68	150.942
2720.87	1371.32	2720.87	153.364
2722.05	1386.02	2722.05	154.533
2723.24	1390.21	2723.24	156.262
2724.43	1379.88	2724.43	161.006
2725.61	1367.7	2725.61	163.641
2726.8	1356.17	2726.8	167.112
2727.99	1357.32	2727.99	171.371
2729.17	1360.03	2729.17	173.417
2730.36	1367.18	2730.36	175.052
2731.54	1373.97	2731.54	173.34
2732.73	1377.32	2732.73	170.627
2733.91	1368.75	2733.91	166.039
2735.1	1361.72	2735.1	161.146
2736.28	1365.03	2736.28	156.882
2737.47	1368.06	2737.47	151.028
2738.65	1358.69	2738.65	146.775
2739.84	1353.89	2739.84	146.27
2741.02	1346.36	2741.02	145.216
2742.21	1350.57	2742.21	146.929
2743.39	1341.77	2743.39	149.339
2744.57	1347.8	2744.57	152.223
2745.76	1351.61	2745.76	148.291
2746.94	1352.99	2746.94	140.242
2748.12	1347.08	2748.12	133.011
2749.3	1350.61	2749.3	127.121
2750.49	1336.49	2750.49	121.598
2751.67	1348.94	2751.67	126.313
2752.85	1347.13	2752.85	137.541
2754.03	1351.53	2754.03	149.882
2755.21	1345.03	2755.21	154.523
2756.4	1345.99	2756.4	152.863
2757.58	1338.87	2757.58	146.591
2758.76	1327.41	2758.76	136.444
2759.94	1314.07	2759.94	124.407
2761.12	1324.85	2761.12	124.913
2762.3	1329.54	2762.3	133.152
2763.48	1323.74	2763.48	146.722
2764.66	1322.49	2764.66	157.227
2765.84	1328.68	2765.84	160.541
2767.02	1317.03	2767.02	156.961
2768.2	1313.33	2768.2	142.572
2769.38	1330.08	2769.38	121.218
2770.56	1345.4	2770.56	104.671
2771.74	1359.23	2771.74	91.1027
2772.92	1359.57	2772.92	87.3838
2774.09	1355.97	2774.09	92.489
2775.27	1350.5	2775.27	103.922
2776.45	1331.33	2776.45	120.989
2777.63	1332.23	2777.63	134.62
2778.81	1338.94	2778.81	143.577
2779.98	1346.14	2779.98	149.222
2781.16	1358.99	2781.16	148.862
2782.34	1360.15	2782.34	147.294
2783.51	1357.05	2783.51	146.568
2784.69	1353.89	2784.69	145.25
2785.87	1350.68	2785.87	145.65
2787.04	1347.97	2787.04	144.334
2788.22	1331.59	2788.22	140.828
2789.4	1321.7	2789.4	138.632
2790.57	1317.46	2790.57	136.195
2791.75	1313.62	2791.75	132.479
2792.92	1326.7	2792.92	131.561
2794.1	1333.19	2794.1	133.481
2795.27	1345.43	2795.27	137.814
2796.45	1348.37	2796.45	141.776
2797.62	1327.61	2797.62	144.196
2798.8	1323.57	2798.8	146.711
2799.97	1312.05	2799.97	145.146
2801.15	1309.13	2801.15	141.481
2802.32	1315.28	2802.32	138.452
2803.49	1315.87	2803.49	141.344
2804.67	1326.77	2804.67	147.809
2805.84	1330.83	2805.84	155.15
2807.01	1330.72	2807.01	159.769
2808.18	1335.84	2808.18	160.738
2809.36	1327.14	2809.36	155.151
2810.53	1327.57	2810.53	146.218
2811.7	1323.21	2811.7	133.12
2812.87	1329.25	2812.87	129.678
2814.05	1330.78	2814.05	133.735
2815.22	1335.36	2815.22	140.203
2816.39	1331.36	2816.39	143.435
2817.56	1321.26	2817.56	141.928
2818.73	1318.15	2818.73	135.805
2819.9	1318.74	2819.9	125.534
2821.07	1310.99	2821.07	116.011
2822.24	1316.26	2822.24	120.628
2823.41	1317.97	2823.41	134.144
2824.58	1330.95	2824.58	146.502
2825.75	1325.27	2825.75	152.575
2826.92	1315.96	2826.92	151.792
2828.09	1314.22	2828.09	147.83
2829.26	1311.63	2829.26	139.272
2830.43	1303.53	2830.43	133.81
2831.6	1302.59	2831.6	139.497
2832.77	1303.2	2832.77	151.183
2833.94	1306.74	2833.94	164.104
2835.11	1313.2	2835.11	175.056
2836.27	1307.5	2836.27	184.506
2837.44	1314.2	2837.44	190.346
2838.61	1318.53	2838.61	192.998
2839.78	1323.93	2839.78	196.765
2840.94	1323.07	2840.94	207.218
2842.11	1324.32	2842.11	223.736
2843.28	1322.61	2843.28	252.58
2844.45	1324.35	2844.45	285.914
2845.61	1319.83	2845.61	323.471
2846.78	1320.95	2846.78	357.403
2847.94	1324.86	2847.94	389.13
2849.11	1318.63	2849.11	416.941
2850.28	1313.83	2850.28	443.974
2851.44	1315.52	2851.44	468.62
2852.61	1314.85	2852.61	497.593
2853.77	1311.16	2853.77	523.254
2854.94	1306.81	2854.94	543.833
2856.1	1306.05	2856.1	553.081
2857.27	1314.66	2857.27	552.29
2858.43	1300.66	2858.43	542.129
2859.6	1301.27	2859.6	526.672
2860.76	1297.28	2860.76	505.964
2861.92	1298.73	2861.92	489.604
2863.09	1304.53	2863.09	478.411
2864.25	1301.01	2864.25	466.936
2865.41	1312.24	2865.41	458.238
2866.58	1313.86	2866.58	450.377
2867.74	1314.85	2867.74	442.626
2868.9	1319.81	2868.9	437.222
2870.07	1317.29	2870.07	435.192
2871.23	1311.04	2871.23	442.851
2872.39	1318.75	2872.39	458.426
[truncated: 290 more rows]

[truncated: 6 more sheets: Supplementary Figure 16, Supplementary Figure 17, Supplementary Figure 19, Supplementary Figure 20, Supplementary Figure 21, Supplementary Figure 22]
